# Supplementary material for: Poly[diimidazole-μ4-oxalato-μ2-oxalato-dicopper(II)]
Source: Acta Crystallogr Sect E Struct Rep Online. 2011 May 7;67(Pt 6):m680. doi: 10.1107/S1600536811015777 (PMC3120292; doi:10.1107/S1600536811015777)
Supplement: Supplementary file 1 [file e-67-0m680-sup1.cif]

##############################################################################
#                                                                            #
# This CIF contains the data in a paper accepted for publication in          #
# Acta Crystallographica Section E. It conforms to the requirements of       #
# Notes for Authors for Acta Crystallographica Section E, and has been       #
# peer reviewed under the auspices of the IUCr Commission on Journals.       #
#                                                                            #
# Full details of the Crystallographic Information File format               #
# are given in the paper "The Crystallographic Information File (CIF):       #
# a New Standard Archive File for Crystallography" by S. R. Hall, F. H.      #
# Allen and I. D. Brown [Acta Cryst. (1991), A47, 655-685].                  #
#                                                                            #
# The current version of the core CIF dictionary is obtainable from          #
# ftp://ftp.iucr.org/pub/cif_core.dic.                                       #
#                                                                            #
# Software is freely available for graphical display of the structure(s)     #
# in this CIF. For information consult the CIF software page                 #
# http://www.iucr.org/resources/cif/software.                                #
#                                                                            #
# This file may be used for bona fide research purposes within the           #
# scientific community so long as proper attribution is given to the journal # 
# article from which it was obtained.                                        #
#                                                                            #
##############################################################################
data_I
_audit_creation_method     SHELXL-97
_chemical_name_systematic
;
Poly[diimidazole-\m~4~-oxalato-\m~2~-oxalato-dicopper(II)]
;
_chemical_name_common     ?
_chemical_formula_moiety     'C10 H8 Cu2 N4 O8'
_chemical_formula_sum     'C10 H8 Cu2 N4 O8'
_chemical_formula_iupac     '[Cu2 (C2 O4)2 (C3 H4 N2)2]'
_chemical_formula_weight     439.28
_chemical_melting_point     ?
_symmetry_cell_setting     monoclinic
_symmetry_space_group_name_H-M     'P 21/c'
_symmetry_space_group_name_Hall     '-P 2ybc'
loop_
    _symmetry_equiv_pos_as_xyz
    'x, y, z'
    '-x, y+1/2, -z+1/2'
    '-x, -y, -z'
    'x, -y-1/2, z-1/2'
_cell_length_a     8.3367(4)
_cell_length_b     9.3131(5)
_cell_length_c     8.4838(5)
_cell_angle_alpha     90.00
_cell_angle_beta     92.352(3)
_cell_angle_gamma     90.00
_cell_volume     658.13(6)
_cell_formula_units_Z     2
_cell_measurement_reflns_used     4365
_cell_measurement_theta_min     2.45
_cell_measurement_theta_max     27.63
_cell_measurement_temperature     296(2)
_exptl_crystal_description     block
_exptl_crystal_colour     green
_exptl_crystal_size_max     .28
_exptl_crystal_size_mid     .18
_exptl_crystal_size_min     .06
_exptl_crystal_density_diffrn     2.217
_exptl_crystal_density_meas     ?
_exptl_crystal_density_method     'not measured'
_exptl_crystal_F_000     436
_exptl_absorpt_coefficient_mu     3.288
_exptl_absorpt_correction_type     multi-scan
_exptl_absorpt_process_details     '(SADABS; Sheldrick, 1996)'
_exptl_absorpt_correction_T_min     .497
_exptl_absorpt_correction_T_max     .821
_exptl_special_details
;
;
_diffrn_ambient_temperature     296(2)
_diffrn_radiation_type     MoK\a
_diffrn_radiation_wavelength     0.71073
_diffrn_radiation_source     'fine-focus sealed tube'
_diffrn_radiation_monochromator     graphite
_diffrn_measurement_device_type     'Bruker APEXII CCD'
_diffrn_measurement_method     \w
_diffrn_detector_area_resol_mean     ?
_diffrn_reflns_number     10313
_diffrn_reflns_av_R_equivalents     0.0275
_diffrn_reflns_av_sigmaI/netI     0.0162
_diffrn_reflns_theta_min     2.45
_diffrn_reflns_theta_max     27.63
_diffrn_reflns_theta_full     27.63
_diffrn_measured_fraction_theta_max     0.991
_diffrn_measured_fraction_theta_full     0.991
_diffrn_reflns_limit_h_min     -10
_diffrn_reflns_limit_h_max     9
_diffrn_reflns_limit_k_min     -12
_diffrn_reflns_limit_k_max     12
_diffrn_reflns_limit_l_min     -11
_diffrn_reflns_limit_l_max     10
_diffrn_standards_number     0
_diffrn_standards_interval_count     .
_diffrn_standards_interval_time     .
_diffrn_standards_decay_%     ?
_refine_special_details
;
Refinement of <i>F</i>^2^ against ALL reflections. The weighted <i>R</i>-factor
<i>wR</i> and goodness of fit <i>S</i> are based on <i>F</i>^2^, conventional
<i>R</i>-factors <i>R</i> are based on <i>F</i>, with <i>F</i> set to zero for
negative <i>F</i>^2^. The threshold expression of <i>F</i>^2^ >
\s(<i>F</i>^2^) is used only for calculating <i>R</i>-factors(gt) <i>etc</i>.
and is not relevant to the choice of reflections for refinement.
<i>R</i>-factors based on <i>F</i>^2^ are statistically about twice as large
as those based on <i>F</i>, and <i>R</i>- factors based on ALL data will be
even larger.
;
_reflns_number_total     1511
_reflns_number_gt     1362
_reflns_threshold_expression     I>2\s(I)
_refine_ls_structure_factor_coef     Fsqd
_refine_ls_matrix_type     full
_refine_ls_R_factor_gt     0.0222
_refine_ls_wR_factor_gt     0.0602
_refine_ls_wR_factor_ref     0.0623
_refine_ls_goodness_of_fit_ref     1.091
_refine_ls_restrained_S_all     1.091
_refine_ls_number_reflns     1511
_refine_ls_number_parameters     109
_refine_ls_number_restraints     0
_refine_ls_hydrogen_treatment     constr
_refine_ls_weighting_scheme     calc
_refine_ls_weighting_details
         'calc w=1/[\s^2^(Fo^2^)+(0.0335P)^2^+0.3353P] where P=(Fo^2^+2Fc^2^)/3'
_atom_sites_solution_hydrogens     geom
_atom_sites_solution_primary     direct
_atom_sites_solution_secondary     difmap
_refine_ls_shift/su_max     0.001
_refine_ls_shift/su_mean     0.000
_refine_diff_density_max     0.487
_refine_diff_density_min     -0.418
_refine_ls_extinction_method     none
_refine_ls_extinction_coef     ?
loop_
    _atom_type_symbol
    _atom_type_description
    _atom_type_scat_dispersion_real
    _atom_type_scat_dispersion_imag
    _atom_type_scat_source
    'C' 'C' 0.0033 0.0016
                         'International Tables Vol C Tables 4.2.6.8 and 6.1.1.4'
    'H' 'H' 0.0000 0.0000
                         'International Tables Vol C Tables 4.2.6.8 and 6.1.1.4'
    'Cu' 'Cu' 0.3201 1.2651
                         'International Tables Vol C Tables 4.2.6.8 and 6.1.1.4'
    'N' 'N' 0.0061 0.0033
                         'International Tables Vol C Tables 4.2.6.8 and 6.1.1.4'
    'O' 'O' 0.0106 0.0060
                         'International Tables Vol C Tables 4.2.6.8 and 6.1.1.4'
_computing_data_collection     'APEX2 (Bruker, 2006)'
_computing_cell_refinement     'SAINT (Bruker, 2006)'
_computing_data_reduction     'SAINT (Bruker, 2006)'
_computing_structure_solution     'SHELXS97 (Sheldrick, 2008)'
_computing_structure_refinement     'SHELXL97 (Sheldrick, 2008)'
_computing_molecular_graphics     'DIAMOND (Brandenburg, 2006)'
_computing_publication_material     'SHELXTL (Sheldrick, 2008)'
loop_
    _atom_site_type_symbol
    _atom_site_label
    _atom_site_fract_x
    _atom_site_fract_y
    _atom_site_fract_z
    _atom_site_U_iso_or_equiv
    _atom_site_adp_type
    _atom_site_calc_flag
    _atom_site_refinement_flags
    _atom_site_occupancy
    _atom_site_symmetry_multiplicity
    _atom_site_disorder_assembly
    _atom_site_disorder_group
    Cu Cu1 -0.87721(3) 0.23821(2) -0.10302(3) 0.02435(10) Uani d . 1 1 . .
    O O1 -0.80090(16) 0.04677(14) -0.02324(17) 0.0263(3) Uani d . 1 1 . .
    O O2 -0.90639(16) -0.15701(14) 0.06412(17) 0.0265(3) Uani d . 1 1 . .
    O O3 -0.97708(18) 0.41685(14) -0.18398(16) 0.0277(3) Uani d . 1 1 . .
    O O4 -0.91189(18) 0.37282(15) 0.12789(17) 0.0296(3) Uani d . 1 1 . .
    N N1 -0.6552(2) 0.30160(19) -0.1281(2) 0.0294(4) Uani d . 1 1 . .
    N N2 -0.3925(2) 0.2996(3) -0.1154(3) 0.0450(5) Uani d . 1 1 . .
    H H2A -0.2956 0.2704 -0.0975 0.054 Uiso calc R 1 1 . .
    C C1 -0.9154(2) -0.03131(19) 0.0114(2) 0.0214(4) Uani d . 1 1 . .
    C C2 -1.0193(2) 0.51365(19) -0.0895(2) 0.0225(4) Uani d . 1 1 . .
    C C3 -0.5993(3) 0.4276(3) -0.1902(3) 0.0411(5) Uani d . 1 1 . .
    H H3A -0.6631 0.5019 -0.2305 0.049 Uiso calc R 1 1 . .
    C C4 -0.4374(3) 0.4264(3) -0.1836(3) 0.0483(6) Uani d . 1 1 . .
    H H4A -0.3699 0.4981 -0.2186 0.058 Uiso calc R 1 1 . .
    C C5 -0.5252(3) 0.2292(2) -0.0814(3) 0.0400(6) Uani d . 1 1 . .
    H H5A -0.5266 0.1404 -0.0313 0.048 Uiso calc R 1 1 . .
loop_
    _atom_site_aniso_label
    _atom_site_aniso_U_11
    _atom_site_aniso_U_22
    _atom_site_aniso_U_33
    _atom_site_aniso_U_12
    _atom_site_aniso_U_13
    _atom_site_aniso_U_23
    Cu1 0.02007(15) 0.01856(14) 0.03460(17) 0.00096(8) 0.00343(10) 0.00411(9)
    O1 0.0212(7) 0.0228(6) 0.0351(8) -0.0002(5) 0.0017(6) 0.0042(6)
    O2 0.0215(7) 0.0203(6) 0.0377(8) 0.0020(5) 0.0023(6) 0.0040(5)
    O3 0.0356(8) 0.0206(6) 0.0269(7) 0.0042(5) 0.0015(6) 0.0004(5)
    O4 0.0369(8) 0.0235(7) 0.0284(7) 0.0072(6) 0.0001(6) 0.0016(5)
    N1 0.0244(8) 0.0261(8) 0.0379(10) -0.0009(7) 0.0034(7) 0.0014(7)
    N2 0.0216(10) 0.0462(12) 0.0670(15) 0.0008(8) 0.0001(9) 0.0017(10)
    C1 0.0204(9) 0.0217(8) 0.0222(9) 0.0022(7) 0.0013(7) -0.0013(7)
    C2 0.0224(9) 0.0214(8) 0.0238(10) -0.0019(7) 0.0008(7) 0.0019(7)
    C3 0.0339(12) 0.0401(12) 0.0490(14) -0.0052(10) -0.0025(10) 0.0143(10)
    C4 0.0334(12) 0.0551(15) 0.0561(16) -0.0138(11) -0.0001(11) 0.0164(13)
    C5 0.0272(12) 0.0303(11) 0.0624(16) 0.0021(8) 0.0015(11) 0.0043(10)
_geom_special_details
;
All e.s.d.'s (except the e.s.d. in the dihedral angle between two l.s. planes)
are estimated using the full covariance matrix. The cell e.s.d.'s are taken
into account individually in the estimation of e.s.d.'s in distances, angles
and torsion angles; correlations between e.s.d.'s in cell parameters are only
used when they are defined by crystal symmetry. An approximate (isotropic)
treatment of cell e.s.d.'s is used for estimating e.s.d.'s involving l.s.
planes.
;
loop_
    _geom_bond_atom_site_label_1
    _geom_bond_atom_site_label_2
    _geom_bond_site_symmetry_2
    _geom_bond_distance
    _geom_bond_publ_flag
    Cu1 N1 . 1.9624(18) y
    Cu1 O3 . 1.9713(13) y
    Cu1 O2 3_355 1.9960(14) y
    Cu1 O1 . 2.0016(13) y
    Cu1 O4 . 2.3536(14) y
    Cu1 O4 4_565 2.5120(10)
                          y
    O1 C1 . 1.245(2) ?
    O2 C1 . 1.254(2) ?
    O2 Cu1 3_355 1.9960(14) ?
    O3 C2 . 1.266(2) ?
    O4 C2 3_365 1.240(2) ?
    N1 C5 . 1.323(3) ?
    N1 C3 . 1.375(3) ?
    N2 C5 . 1.328(3) ?
    N2 C4 . 1.361(3) ?
    N2 H2A . 0.8600 ?
    C1 C1 3_355 1.532(4) ?
    C2 O4 3_365 1.240(2) ?
    C2 C2 3_365 1.560(4) ?
    C3 C4 . 1.348(3) ?
    C3 H3A . 0.9300 ?
    C4 H4A . 0.9300 ?
    C5 H5A . 0.9300 ?
loop_
    _geom_angle_atom_site_label_1
    _geom_angle_atom_site_label_2
    _geom_angle_atom_site_label_3
    _geom_angle_site_symmetry_1
    _geom_angle_site_symmetry_3
    _geom_angle
    _geom_angle_publ_flag
    N1 Cu1 O3 . . 95.45(7) ?
    N1 Cu1 O2 . 3_355 174.07(6) ?
    O3 Cu1 O2 . 3_355 90.33(6) ?
    N1 Cu1 O1 . . 90.95(6) ?
    O3 Cu1 O1 . . 173.43(6) ?
    O2 Cu1 O1 3_355 . 83.31(5) ?
    N1 Cu1 O4 . . 94.51(7) ?
    O3 Cu1 O4 . . 77.05(5) ?
    O2 Cu1 O4 3_355 . 85.50(6) ?
    O1 Cu1 O4 . . 103.96(5) ?
    O1 Cu1 O4 . 4_565 87.92(5) ?
    O4 Cu1 O4 . 4_565 164.20(6) ?
    O3 Cu1 O4 . 4_565 89.98(5) ?
    N1 Cu1 O4 . 4_565 95.69(6) ?
    C1 O1 Cu1 . . 111.35(12) ?
    C1 O2 Cu1 . 3_355 111.80(12) ?
    C2 O3 Cu1 . . 120.32(12) ?
    C2 O4 Cu1 3_365 . 107.87(12) ?
    C5 N1 C3 . . 105.23(19) ?
    C5 N1 Cu1 . . 125.38(16) ?
    C3 N1 Cu1 . . 129.37(16) ?
    C5 N2 C4 . . 107.7(2) ?
    C5 N2 H2A . . 126.2 ?
    C4 N2 H2A . . 126.2 ?
    O1 C1 O2 . . 126.46(17) ?
    O1 C1 C1 . 3_355 117.3(2) ?
    O2 C1 C1 . 3_355 116.2(2) ?
    O4 C2 O3 3_365 . 125.35(17) ?
    O4 C2 C2 3_365 3_365 118.0(2) ?
    O3 C2 C2 . 3_365 116.7(2) ?
    C4 C3 N1 . . 109.4(2) ?
    C4 C3 H3A . . 125.3 ?
    N1 C3 H3A . . 125.3 ?
    C3 C4 N2 . . 106.4(2) ?
    C3 C4 H4A . . 126.8 ?
    N2 C4 H4A . . 126.8 ?
    N1 C5 N2 . . 111.3(2) ?
    N1 C5 H5A . . 124.4 ?
    N2 C5 H5A . . 124.4 ?
loop_
    _geom_torsion_atom_site_label_1
    _geom_torsion_atom_site_label_2
    _geom_torsion_atom_site_label_3
    _geom_torsion_atom_site_label_4
    _geom_torsion_site_symmetry_1
    _geom_torsion_site_symmetry_2
    _geom_torsion_site_symmetry_3
    _geom_torsion_site_symmetry_4
    _geom_torsion
    _geom_torsion_publ_flag
    N1 Cu1 O1 C1 . . . . 178.87(13) ?
    O3 Cu1 O1 C1 . . . . -14.0(6) ?
    O2 Cu1 O1 C1 3_355 . . . 0.34(13) ?
    O4 Cu1 O1 C1 . . . . 83.99(13) ?
    N1 Cu1 O3 C2 . . . . -96.29(15) ?
    O2 Cu1 O3 C2 3_355 . . . 82.40(15) ?
    O1 Cu1 O3 C2 . . . . 96.7(5) ?
    O4 Cu1 O3 C2 . . . . -2.90(14) ?
    N1 Cu1 O4 C2 . . . 3_365 97.23(13) ?
    O3 Cu1 O4 C2 . . . 3_365 2.66(13) ?
    O2 Cu1 O4 C2 3_355 . . 3_365 -88.72(13) ?
    O1 Cu1 O4 C2 . . . 3_365 -170.67(12) ?
    O3 Cu1 N1 C5 . . . . 174.7(2) ?
    O2 Cu1 N1 C5 3_355 . . . 7.6(8) ?
    O1 Cu1 N1 C5 . . . . -6.7(2) ?
    O4 Cu1 N1 C5 . . . . 97.3(2) ?
    O3 Cu1 N1 C3 . . . . -2.9(2) ?
    O2 Cu1 N1 C3 3_355 . . . -170.1(6) ?
    O1 Cu1 N1 C3 . . . . 175.6(2) ?
    O4 Cu1 N1 C3 . . . . -80.3(2) ?
    Cu1 O1 C1 O2 . . . . 179.88(16) ?
    Cu1 O1 C1 C1 . . . 3_355 -0.4(3) ?
    Cu1 O2 C1 O1 3_355 . . . 179.67(16) ?
    Cu1 O2 C1 C1 3_355 . . 3_355 0.0(2) ?
    Cu1 O3 C2 O4 . . . 3_365 -177.21(15) ?
    Cu1 O3 C2 C2 . . . 3_365 2.8(3) ?
    C5 N1 C3 C4 . . . . 1.7(3) ?
    Cu1 N1 C3 C4 . . . . 179.68(18) ?
    N1 C3 C4 N2 . . . . -0.6(3) ?
    C5 N2 C4 C3 . . . . -0.7(3) ?
    C3 N1 C5 N2 . . . . -2.1(3) ?
    Cu1 N1 C5 N2 . . . . 179.75(17) ?
    C4 N2 C5 N1 . . . . 1.8(3) ?
loop_
    _geom_hbond_atom_site_label_D
    _geom_hbond_atom_site_label_H
    _geom_hbond_atom_site_label_A
    _geom_hbond_site_symmetry_A
    _geom_hbond_distance_DH
    _geom_hbond_distance_HA
    _geom_hbond_distance_DA
    _geom_hbond_angle_DHA
    N2 H2A O2 3_455 0.86 2.00 2.841(2) 167
data_global
_journal_date_recd_electronic     2011-03-29
_journal_date_accepted     2011-04-26
_journal_name_full     'Acta Crystallographica, Section E'
_journal_year     2011
_journal_volume     67
_journal_issue      6
_journal_page_first     m680
_journal_page_last     m680
_journal_paper_category     QM
_journal_coeditor_code     WM2473
_publ_contact_author_name     'Hong Lin'
_publ_contact_author_address
;
     Jinhua Prodessional-Technical College,
     Jinhua, Zhejiang 321017,
     People's Republic of China
;
_publ_contact_author_email     jh_ll@126.com
_publ_contact_author_fax     '86 579 82264096'
_publ_contact_author_phone     '86 579 82264096'
_publ_section_title
;
Poly[diimidazole-\m~4~-oxalato-\m~2~-oxalato-dicopper(II)]
;
loop_
    _publ_author_name
    _publ_author_address
    'Zhu-Nian Jin'
;
     Jinhua Professional Technical College,
     No. 1188 Wuzhou Street,
     Jinhua, Zhejiang 321007,
     People's Republic of China
;
    'Hong Lin'
;
     Jinhua Professional Technical College,
     No. 1188 Wuzhou Street,
     Jinhua, Zhejiang 321007,
     People's Republic of China
;
