# Supplementary material for: Poly[diimidazole-μ4-oxalato-μ2-oxalato-dicopper(II)]
Source: Acta Crystallogr Sect E Struct Rep Online. 2011 May 7;67(Pt 6):m680. doi: 10.1107/S1600536811015777 (PMC3120292; doi:10.1107/S1600536811015777)
Supplement: Supplementary file 2 [file e-67-0m680-Isup2.hkl]

# 
# h,k,l, Fc-squared, Fo-squared, sigma(Fo-squared) and status flag 
# 
data_I
_shelx_title ' a in P2(1)/c' 
_shelx_refln_list_code          4 
_shelx_F_calc_maximum      174.28 
_exptl_crystal_F_000       436.00 
_reflns_d_resolution_high  0.7662 
 
loop_ 
 _symmetry_equiv_pos_as_xyz 
 'x, y, z' 
 '-x, y+1/2, -z+1/2' 
 '-x, -y, -z' 
 'x, -y-1/2, z-1/2' 
 
_cell_length_a     8.3367 
_cell_length_b     9.3131 
_cell_length_c     8.4838 
_cell_angle_alpha  90.000 
_cell_angle_beta   92.352 
_cell_angle_gamma  90.000 
 
_shelx_F_squared_multiplier     1.000 
 
loop_ 
 _refln_index_h 
 _refln_index_k 
 _refln_index_l 
 _refln_F_squared_calc 
 _refln_F_squared_meas 
 _refln_F_squared_sigma 
 _refln_observed_status 
   1   0   0    11828.00    11588.83    170.38 o 
   2   0   0     7790.10     7648.40    134.15 o 
   3   0   0     1558.98     1428.39     30.63 o 
   4   0   0    10949.37    10834.03    145.56 o 
   5   0   0     1831.67     1736.78     32.22 o 
   6   0   0      333.33      321.84     10.83 o 
   7   0   0      229.10      256.64      8.50 o 
   8   0   0     1449.67     1462.60     24.70 o 
   9   0   0     1114.89     1192.20     22.38 o 
  10   0   0      326.77      321.88     13.90 o 
   1   1   0     8072.90     8281.31     86.30 o 
   2   1   0     9785.12     9566.49    133.09 o 
   3   1   0     3577.59     3434.89     37.52 o 
   4   1   0       99.02       98.22      3.62 o 
   5   1   0     2036.77     2049.18     17.22 o 
   6   1   0     2906.53     2822.00     25.35 o 
   7   1   0      327.61      344.74      7.85 o 
   8   1   0      132.68      126.90      6.51 o 
   9   1   0      847.15      898.68     13.89 o 
  10   1   0      757.82      783.24     15.41 o 
   0   2   0     5405.15     5806.29     72.22 o 
   1   2   0      105.11       64.89      1.92 o 
   2   2   0       70.51       83.11      2.33 o 
   3   2   0     3618.38     3542.86     23.79 o 
   4   2   0     9453.67     9543.19     57.90 o 
   5   2   0     5624.60     5409.72     38.33 o 
   6   2   0       12.06       18.80      1.82 o 
   7   2   0      524.87      557.02      9.41 o 
   8   2   0     2122.06     2093.56     25.33 o 
   9   2   0      424.65      428.68     12.69 o 
  10   2   0        2.84        3.73      3.43 o 
   1   3   0     1728.14     1653.17     15.22 o 
   2   3   0     4851.86     4619.57     27.53 o 
   3   3   0     3028.92     2940.47     18.22 o 
   4   3   0       16.22       22.15      1.42 o 
   5   3   0     1798.79     1763.27     15.49 o 
   6   3   0     5926.80     5794.39     54.18 o 
   7   3   0      863.41      873.16     18.31 o 
   8   3   0      326.57      321.60      8.85 o 
   9   3   0      504.16      534.50     12.12 o 
  10   3   0      430.50      432.98     14.50 o 
   0   4   0     7208.26     6963.89     78.99 o 
   1   4   0      961.84      916.05     10.01 o 
   2   4   0       59.51       83.02      1.87 o 
   3   4   0     2239.72     2119.14     13.76 o 
   4   4   0     2411.05     2250.29     16.28 o 
   5   4   0      844.85      811.15      8.96 o 
   6   4   0      164.39      181.17      4.45 o 
   7   4   0      564.28      577.45     10.02 o 
   8   4   0     1230.25     1197.00     18.36 o 
   9   4   0      393.45      404.90     10.75 o 
  10   4   0        3.55       -1.70      3.68 o 
   1   5   0     4283.65     4480.53     28.22 o 
   2   5   0     5402.65     5350.98     32.61 o 
   3   5   0     1782.19     1786.82     12.88 o 
   4   5   0       69.39       73.73      2.49 o 
   5   5   0     1005.68     1039.92     15.24 o 
   6   5   0      987.48      955.07     11.30 o 
   7   5   0      495.37      508.85      8.60 o 
   8   5   0        3.39        1.21      2.63 o 
   9   5   0      300.66      319.49     10.04 o 
   0   6   0     3881.33     3750.58     37.56 o 
   1   6   0      665.62      600.20      6.29 o 
   2   6   0       72.13       72.12      2.37 o 
   3   6   0     1618.35     1685.86     13.21 o 
   4   6   0     1156.01     1171.11     13.72 o 
   5   6   0      306.93      313.64      6.39 o 
   6   6   0        4.09        2.10      1.75 o 
   7   6   0      796.73      788.25     11.36 o 
   8   6   0      622.04      612.23     12.25 o 
   9   6   0      223.72      199.76     15.49 o 
   1   7   0     1164.71     1157.60     10.37 o 
   2   7   0     3414.88     3335.06     24.57 o 
   3   7   0     3056.03     3120.09     26.41 o 
   4   7   0      192.95      201.94      4.84 o 
   5   7   0      222.87      213.60      5.68 o 
   6   7   0     1587.33     1580.95     17.28 o 
   7   7   0      929.81      971.26     13.24 o 
   8   7   0       44.23       44.57      4.91 o 
   0   8   0      925.76      926.57     17.53 o 
   1   8   0     1705.99     1703.54     16.32 o 
   2   8   0       70.40       74.94      3.23 o 
   3   8   0      803.47      778.92      9.33 o 
   4   8   0      778.22      769.23      9.56 o 
   5   8   0     1285.49     1255.76     14.61 o 
   6   8   0       10.31        6.89      2.45 o 
   7   8   0      255.58      270.95     10.34 o 
   8   8   0      502.80      498.12     16.58 o 
   1   9   0      421.21      433.96      7.34 o 
   2   9   0      928.16      956.76     11.33 o 
   3   9   0      301.81      311.61      6.08 o 
   4   9   0       90.22       80.92      4.81 o 
   5   9   0      171.86      189.65      7.12 o 
   6   9   0      471.10      476.92     10.80 o 
   7   9   0      175.34      179.32      8.41 o 
   0  10   0      745.02      785.36     15.26 o 
   1  10   0      546.93      510.06      8.35 o 
   2  10   0        9.54        9.57      2.39 o 
   3  10   0      905.15      902.75     11.76 o 
   4  10   0      498.77      523.77     10.08 o 
   5  10   0      442.00      440.82      9.61 o 
   6  10   0       65.84       90.41      6.61 o 
   1  11   0      125.80      141.72      5.52 o 
   2  11   0      244.09      245.87      6.85 o 
   3  11   0      124.83      137.09      6.07 o 
   4  11   0       16.76        9.46      3.29 o 
   0  12   0      178.21      187.63      8.55 o 
   1  12   0      172.13      187.42     12.22 o 
 -10   1   1       28.86       21.80      3.62 o 
  -9   1   1       12.33       11.97      2.82 o 
  -8   1   1        6.99        5.02      2.19 o 
  -7   1   1      174.45      171.35      5.60 o 
  -6   1   1        7.12        6.60      1.79 o 
  -5   1   1      298.45      293.16      6.31 o 
  -4   1   1        1.39        3.28      1.10 o 
  -3   1   1     2691.42     2934.46     23.89 o 
  -2   1   1     2200.74     2484.83     24.18 o 
  -1   1   1      254.47      254.98      4.03 o 
   0   1   1       20.96       31.04      0.86 o 
   1   1   1      525.11      554.82      7.12 o 
   2   1   1      548.88      640.73     16.43 o 
   3   1   1     1681.24     1813.97     14.24 o 
   4   1   1      424.15      454.03      5.36 o 
   5   1   1      110.01      113.07      3.24 o 
   6   1   1      295.86      303.58      5.38 o 
   7   1   1      227.78      225.16      5.94 o 
   8   1   1      123.15      127.70      5.17 o 
   9   1   1        0.91       -1.26      2.38 o 
  10   1   1       39.77       42.75      4.61 o 
 -10   2   1       44.82       44.76      4.91 o 
  -9   2   1       64.40       64.45      4.80 o 
  -8   2   1       74.65       70.28      4.24 o 
  -7   2   1       12.11        7.35      2.05 o 
  -6   2   1      112.78      121.32      4.60 o 
  -5   2   1     1731.14     1774.37     16.36 o 
  -4   2   1     2854.67     3029.86     21.62 o 
  -3   2   1     3886.49     4383.90     45.64 o 
  -2   2   1     1369.48     1552.90     14.75 o 
  -1   2   1     1413.09     1521.39     14.61 o 
   0   2   1      426.96      492.42      5.85 o 
   1   2   1     2387.74     2751.58     28.84 o 
   2   2   1      107.39      127.68      3.93 o 
   3   2   1        8.25        5.92      1.05 o 
   4   2   1      838.83      926.38      7.66 o 
   5   2   1      624.91      636.95      7.10 o 
   6   2   1       39.71       37.86      2.30 o 
   7   2   1      143.45      153.06      6.21 o 
   8   2   1       32.41       24.47      3.03 o 
   9   2   1        1.43        0.71      2.59 o 
  10   2   1        0.84       -1.57      2.80 o 
 -10   3   1        0.27        0.99      4.09 o 
  -9   3   1       62.92       58.85      5.03 o 
  -8   3   1       90.00       87.92      4.99 o 
  -7   3   1      757.50      696.71     10.75 o 
  -6   3   1       78.71       95.75      3.67 o 
  -5   3   1      206.83      235.85      5.30 o 
  -4   3   1       43.84       54.39      1.98 o 
  -3   3   1      638.26      721.87      6.05 o 
  -2   3   1      241.87      270.10      3.36 o 
  -1   3   1      196.19      221.27      3.16 o 
   0   3   1        2.14        0.85      0.53 o 
   1   3   1      760.27      822.98      7.39 o 
   2   3   1     1395.95     1512.29      9.86 o 
   3   3   1       35.99       30.72      1.43 o 
   4   3   1        2.23        2.88      0.89 o 
   5   3   1      314.43      306.93      4.78 o 
   6   3   1       36.03       39.41      2.52 o 
   7   3   1       11.30       11.01      2.02 o 
   8   3   1      197.61      185.65      6.41 o 
   9   3   1       38.19       45.23      5.23 o 
  10   3   1        0.91        1.75      3.38 o 
 -10   4   1       29.08       17.70      5.01 o 
  -9   4   1      209.96      213.62      8.96 o 
  -8   4   1      195.29      184.51      6.81 o 
  -7   4   1        0.07       -1.69      1.69 o 
  -6   4   1      385.97      363.03      8.62 o 
  -5   4   1       34.86       34.09      2.08 o 
  -4   4   1       20.94       27.75      1.60 o 
  -3   4   1      201.85      207.08      2.93 o 
  -2   4   1     1070.58     1131.60      8.59 o 
  -1   4   1      278.96      267.01      3.49 o 
   0   4   1     1171.21     1229.77      9.47 o 
   1   4   1      633.85      787.67      6.54 o 
   2   4   1      600.79      681.78      5.42 o 
   3   4   1     1446.67     1516.22     10.56 o 
   4   4   1       49.90       47.72      2.10 o 
   5   4   1       23.58       30.72      2.36 o 
   6   4   1       15.97       22.75      3.42 o 
   7   4   1      586.86      581.15     10.07 o 
   8   4   1       33.71       32.02      4.55 o 
   9   4   1       13.99       14.83      3.69 o 
  10   4   1        2.43        2.28      4.03 o 
  -9   5   1        0.34       -2.57      3.23 o 
  -8   5   1       39.21       31.54      4.77 o 
  -7   5   1       86.33       89.47      4.44 o 
  -6   5   1      108.01      102.71      3.71 o 
  -5   5   1      574.84      569.90      8.61 o 
  -4   5   1       97.25       98.58      2.82 o 
  -3   5   1     1880.80     1923.49     14.61 o 
  -2   5   1        1.81        0.70      0.79 o 
  -1   5   1      475.37      522.47      5.63 o 
   0   5   1      754.29      806.51     10.68 o 
   1   5   1     1463.17     1519.31     10.20 o 
   2   5   1      515.70      542.52      6.51 o 
   3   5   1      215.33      211.93      3.63 o 
   4   5   1      326.49      337.87      4.56 o 
   5   5   1      556.19      563.35      7.11 o 
   6   5   1      144.83      142.35      4.75 o 
   7   5   1        3.89        1.79      2.07 o 
   8   5   1      205.86      205.37      6.78 o 
   9   5   1      208.41      224.74      8.83 o 
  -9   6   1       29.97       34.60      5.40 o 
  -8   6   1        9.88        8.64      3.27 o 
  -7   6   1        0.47        0.56      2.45 o 
  -6   6   1       59.83       62.92      3.52 o 
  -5   6   1      164.87      160.65      4.38 o 
  -4   6   1      142.97      146.58      3.94 o 
  -3   6   1        2.36        3.55      1.19 o 
  -2   6   1      842.63      886.04      9.16 o 
  -1   6   1     1864.06     1841.16     14.78 o 
   0   6   1        6.82        8.68      1.18 o 
   1   6   1      163.12      160.19      2.86 o 
   2   6   1      985.97      995.72      8.48 o 
   3   6   1     1076.61     1083.83      9.73 o 
   4   6   1      206.03      203.02      4.12 o 
   5   6   1        0.12        0.75      1.38 o 
   6   6   1      304.62      301.45      6.40 o 
   7   6   1      379.80      401.72      8.40 o 
   8   6   1      135.76      146.41      5.96 o 
   9   6   1       23.81       12.43      4.40 o 
  -8   7   1      183.18      179.33      8.37 o 
  -7   7   1      292.43      275.74      8.86 o 
  -6   7   1      597.53      604.83     13.24 o 
  -5   7   1        7.96       11.79      2.16 o 
  -4   7   1       28.95       28.37      2.33 o 
  -3   7   1      811.43      804.97      8.96 o 
  -2   7   1      205.59      220.80      4.32 o 
  -1   7   1      141.11      142.66      5.06 o 
   0   7   1      252.54      252.64      4.80 o 
   1   7   1      774.40      794.79      7.87 o 
   2   7   1      188.82      193.17      3.62 o 
   3   7   1      177.41      167.11      3.62 o 
   4   7   1      209.33      210.09      4.75 o 
   5   7   1      320.72      316.66      6.32 o 
   6   7   1      215.61      217.66      6.03 o 
   7   7   1        9.73        9.53      2.77 o 
   8   7   1       13.43        7.77      3.02 o 
  -8   8   1        4.99        1.79      4.15 o 
  -7   8   1      127.04      116.86      6.13 o 
  -6   8   1      381.79      391.12     10.71 o 
  -5   8   1      356.98      352.90      7.60 o 
  -4   8   1        2.81        3.60      1.86 o 
  -3   8   1      125.99      133.88      3.91 o 
  -2   8   1      400.51      426.00      6.08 o 
  -1   8   1      411.60      406.50     10.94 o 
   0   8   1        7.24        3.04      1.55 o 
   1   8   1      152.68      162.60      3.69 o 
   2   8   1     1163.23     1175.18     10.83 o 
   3   8   1     2539.63     2521.28     19.30 o 
   4   8   1      500.68      518.21      8.30 o 
   5   8   1      174.13      162.58      5.98 o 
   6   8   1      376.45      383.97     11.43 o 
   7   8   1      380.70      389.62      9.52 o 
   8   8   1      175.90      182.82     13.92 o 
  -7   9   1      450.33      462.22     11.41 o 
  -6   9   1      132.13      125.16      5.95 o 
  -5   9   1       57.23       50.99      3.84 o 
  -4   9   1      273.18      273.20      7.69 o 
  -3   9   1      921.72      890.21     12.34 o 
  -2   9   1      234.53      237.81      5.85 o 
  -1   9   1      215.83      203.03      5.29 o 
   0   9   1       33.19       34.76      2.60 o 
   1   9   1      172.10      186.70      4.57 o 
   2   9   1      415.68      427.46      6.55 o 
   3   9   1       27.06       22.07      2.32 o 
   4   9   1       69.05       71.45      3.85 o 
   5   9   1      320.17      342.74      7.82 o 
   6   9   1       74.08       69.64      4.98 o 
   7   9   1        0.87        1.90      3.54 o 
  -6  10   1      212.80      197.00     13.82 o 
  -5  10   1      247.08      240.10     10.85 o 
  -4  10   1      207.34      203.57      7.14 o 
  -3  10   1        9.78        9.49      2.67 o 
  -2  10   1      495.56      495.51      9.10 o 
  -1  10   1      641.82      645.18     10.27 o 
   0  10   1      851.05      845.99     10.76 o 
   1  10   1        2.98        4.95      1.97 o 
   2  10   1        6.47        5.73      1.97 o 
   3  10   1      188.60      179.75      5.56 o 
   4  10   1       33.41       34.25      3.53 o 
   5  10   1       17.08       16.72      3.17 o 
   6  10   1      114.87      116.84      9.79 o 
  -4  11   1      170.94      162.51     11.62 o 
  -3  11   1      517.14      514.60     12.41 o 
  -2  11   1      133.19      126.11      8.51 o 
  -1  11   1        1.93        0.67      2.54 o 
   0  11   1      762.46      763.64     15.22 o 
   1  11   1      592.80      590.61      9.26 o 
   2  11   1      258.93      262.36      6.49 o 
   3  11   1        0.05        1.72      2.52 o 
   4  11   1       54.17       47.47      4.42 o 
  -1  12   1      366.47      367.18     16.76 o 
   0  12   1      163.32      160.79      7.98 o 
   1  12   1       22.41       18.23      6.37 o 
 -10   0   2      308.14      310.03     12.56 o 
  -9   0   2      429.78      449.48     19.20 o 
  -8   0   2      129.12      124.75      8.65 o 
  -7   0   2       29.24       31.45      4.71 o 
  -6   0   2     1760.31     1747.72     29.49 o 
  -5   0   2      658.15      695.68     20.63 o 
  -4   0   2      203.63      195.23      4.48 o 
  -3   0   2     4947.71     5038.54     91.16 o 
  -2   0   2     4494.57     4426.45     54.76 o 
  -1   0   2        6.52       21.16      1.46 o 
   0   0   2     4055.85     4014.17     60.88 o 
   1   0   2    12993.57    12959.75    190.90 o 
   2   0   2     1722.20     1455.10     20.29 o 
   3   0   2      862.31     1038.91     12.30 o 
   4   0   2      944.93      869.75     10.14 o 
   5   0   2     6382.94     5967.41     64.65 o 
   6   0   2     2530.82     2373.85     30.19 o 
   7   0   2      568.56      561.71     13.25 o 
   8   0   2        0.49        2.55      3.57 o 
   9   0   2     1351.94     1467.95     29.60 o 
  10   0   2     1148.37     1144.83     27.45 o 
 -10   1   2      143.28      134.37      7.64 o 
  -9   1   2     1097.07     1075.31     16.62 o 
  -8   1   2     1552.60     1580.29     26.78 o 
  -7   1   2      568.38      593.64     10.38 o 
  -6   1   2      299.03      311.22      8.04 o 
  -5   1   2     2519.61     2525.69     22.85 o 
  -4   1   2    10270.65    10286.74     68.19 o 
  -3   1   2     1661.07     1667.75     12.86 o 
  -2   1   2     1003.09      937.44     11.81 o 
  -1   1   2     1341.69     1369.38     14.98 o 
   0   1   2    30373.67    29404.65    303.60 o 
   1   1   2      159.61      158.81      4.55 o 
   2   1   2       19.37       18.46      1.68 o 
   3   1   2     1480.30     1303.34      9.46 o 
   4   1   2     3805.88     3644.19     22.97 o 
   5   1   2      673.99      641.71      6.76 o 
   6   1   2      297.38      298.39      5.60 o 
   7   1   2      595.40      605.87      9.09 o 
   8   1   2     1677.96     1661.96     20.38 o 
   9   1   2      225.45      225.16      8.02 o 
  10   1   2        2.73        4.88      3.33 o 
 -10   2   2      869.25      922.04     29.41 o 
  -9   2   2      502.19      533.11     13.61 o 
  -8   2   2      749.82      746.42     13.81 o 
  -7   2   2     1228.56     1199.75     17.22 o 
  -6   2   2     3371.29     3350.54     29.40 o 
  -5   2   2      420.34      383.15      8.22 o 
  -4   2   2      956.77      991.17      9.49 o 
  -3   2   2     3581.56     3602.10     26.75 o 
  -2   2   2     3024.26     2864.39     26.62 o 
  -1   2   2     5126.75     4943.97     52.45 o 
   0   2   2      758.16      596.61      6.35 o 
   1   2   2     1785.95     1958.47     15.87 o 
   2   2   2     9459.44     9115.42     62.21 o 
   3   2   2     2236.62     2082.52     13.06 o 
   4   2   2      163.42      147.80      3.62 o 
   5   2   2     2781.72     2800.24     20.17 o 
   6   2   2     3508.32     3314.50     28.88 o 
   7   2   2        9.47       11.76      2.15 o 
   8   2   2       11.68       13.44      2.81 o 
   9   2   2      907.35      889.77     16.67 o 
  10   2   2      475.68      492.10     12.17 o 
 -10   3   2       50.61       36.52      5.77 o 
  -9   3   2      863.90      907.79     16.04 o 
  -8   3   2     1514.10     1495.41     23.02 o 
  -7   3   2       10.80       13.60      2.34 o 
  -6   3   2      300.80      306.93      6.81 o 
  -5   3   2     4124.47     3988.81     39.92 o 
  -4   3   2     3125.15     3061.58     26.89 o 
  -3   3   2      209.00      176.23      3.05 o 
  -2   3   2      394.13      339.54      4.55 o 
  -1   3   2     3223.24     3055.82     20.56 o 
   0   3   2     7920.06     7953.30     47.34 o 
   1   3   2     1268.65     1270.52      9.36 o 
   2   3   2      666.90      707.36      6.16 o 
   3   3   2     6896.08     6799.55     42.71 o 
   4   3   2     8222.85     8118.82     49.70 o 
   5   3   2     2619.18     2557.32     21.37 o 
   6   3   2      148.79      155.05      6.93 o 
   7   3   2      742.00      774.78     10.94 o 
   8   3   2     1159.44     1172.02     14.80 o 
   9   3   2      123.88      124.36      7.49 o 
  10   3   2        2.54        2.23      3.35 o 
 -10   4   2      156.77      162.86     11.04 o 
  -9   4   2       17.19       18.00      4.04 o 
  -8   4   2      675.39      670.41     12.18 o 
  -7   4   2     1678.46     1725.30     23.94 o 
  -6   4   2     3059.43     3083.60     29.89 o 
  -5   4   2      952.51      998.78     10.75 o 
  -4   4   2      239.92      236.40      3.91 o 
  -3   4   2     5454.14     5413.38     32.91 o 
  -2   4   2     5717.68     5493.40     35.65 o 
  -1   4   2     1860.58     1921.28     14.07 o 
   0   4   2     1888.86     2050.57     12.93 o 
   1   4   2     7238.38     7380.99     42.85 o 
   2   4   2     9061.78     9276.25     50.11 o 
   3   4   2     2343.73     2378.46     16.56 o 
   4   4   2        2.67        3.26      1.05 o 
   5   4   2     1121.01     1073.73     14.13 o 
   6   4   2     2470.69     2396.22     22.80 o 
   7   4   2      636.25      607.42      9.72 o 
   8   4   2      115.68       95.47      4.84 o 
   9   4   2      221.86      223.16      7.85 o 
  -9   5   2      359.81      344.51     18.89 o 
  -8   5   2      312.52      320.94      9.24 o 
  -7   5   2      296.19      285.95      7.45 o 
  -6   5   2      256.25      246.63      6.03 o 
  -5   5   2     1446.57     1426.13     20.31 o 
  -4   5   2     3389.58     3354.31     24.45 o 
  -3   5   2     1273.55     1254.95     13.70 o 
  -2   5   2     1393.40     1471.96     11.43 o 
  -1   5   2     4033.17     4018.14     30.09 o 
   0   5   2     7230.06     7226.73     40.64 o 
   1   5   2      150.99      128.24      2.49 o 
   2   5   2      290.74      284.38      3.58 o 
   3   5   2     2253.30     2236.62     16.18 o 
   4   5   2     1176.68     1125.10      9.64 o 
   5   5   2      437.38      437.65      6.31 o 
   6   5   2       46.21       40.87      2.77 o 
   7   5   2      437.45      457.16      8.18 o 
   8   5   2      913.97      887.26     13.03 o 
   9   5   2      185.48      170.85      7.25 o 
  -9   6   2      158.87      134.61      9.37 o 
  -8   6   2       43.56       36.34      4.53 o 
  -7   6   2      609.84      629.03     12.74 o 
  -6   6   2     1188.05     1135.37     15.62 o 
  -5   6   2       38.22       40.25      3.14 o 
  -4   6   2      369.05      390.52      7.48 o 
  -3   6   2     4666.04     4723.56     36.07 o 
  -2   6   2     6062.76     6055.26     42.00 o 
  -1   6   2     2162.63     2239.12     17.39 o 
   0   6   2       56.33       71.29      2.11 o 
   1   6   2     1610.20     1562.55     11.92 o 
   2   6   2     1922.09     1822.40     13.23 o 
   3   6   2      912.22      895.83      8.33 o 
   4   6   2        0.81        0.38      1.22 o 
   5   6   2      687.95      700.45      9.19 o 
   6   6   2      420.55      422.74      8.17 o 
   7   6   2      355.55      363.57      7.50 o 
   8   6   2       44.14       46.42      4.27 o 
   9   6   2      255.30      275.17      9.44 o 
  -8   7   2      335.12      330.34     12.45 o 
  -7   7   2      126.08      128.33      7.22 o 
  -6   7   2      124.38      117.68      6.03 o 
  -5   7   2      559.70      555.23      9.76 o 
  -4   7   2      135.30      123.35      4.21 o 
  -3   7   2       25.86       22.91      3.09 o 
  -2   7   2      493.55      540.44      7.74 o 
  -1   7   2     1433.35     1429.44     12.92 o 
   0   7   2     1099.17     1137.93      9.94 o 
   1   7   2      555.47      535.38      6.82 o 
   2   7   2       40.04       44.08      2.13 o 
   3   7   2     2040.10     2045.34     15.37 o 
   4   7   2      873.52      882.83      9.49 o 
   5   7   2      178.02      177.78      5.17 o 
   6   7   2      416.39      400.16      8.03 o 
   7   7   2     1217.79     1237.65     20.20 o 
   8   7   2      730.22      740.37     15.25 o 
  -8   8   2       69.66       51.05      7.54 o 
  -7   8   2      692.51      704.67     16.22 o 
  -6   8   2      847.67      848.38     13.42 o 
  -5   8   2      112.91      117.22      5.17 o 
  -4   8   2        6.52        6.01      2.10 o 
  -3   8   2      393.96      412.62     14.61 o 
  -2   8   2      308.06      312.47      5.92 o 
  -1   8   2      120.71      113.23      3.58 o 
   0   8   2      207.06      212.96      4.42 o 
   1   8   2      491.03      509.26      8.78 o 
   2   8   2     1422.42     1428.60     12.08 o 
   3   8   2      262.95      275.63      4.87 o 
   4   8   2      281.00      269.92      5.61 o 
   5   8   2      515.14      501.92     14.31 o 
   6   8   2      816.00      816.95     12.88 o 
   7   8   2       69.23       69.15      5.46 o 
  -7   9   2      128.34      114.99      9.94 o 
  -6   9   2        8.82        5.19      3.13 o 
  -5   9   2      789.33      800.47     13.08 o 
  -4   9   2      696.37      687.95     13.87 o 
  -3   9   2      869.64      839.46     12.79 o 
  -2   9   2        7.57        5.36      2.05 o 
  -1   9   2      652.20      617.07     10.75 o 
   0   9   2      146.44      149.65      4.74 o 
   1   9   2      118.26      119.68      4.24 o 
   2   9   2      137.82      141.51      4.16 o 
   3   9   2     1063.27     1066.04     10.98 o 
   4   9   2      305.56      287.15      6.94 o 
   5   9   2      333.42      334.96      9.58 o 
   6   9   2        6.26        5.49      2.98 o 
  -5  10   2       44.36       37.32      4.40 o 
  -4  10   2        0.98        0.66      2.51 o 
  -3  10   2      438.41      448.65     10.16 o 
  -2  10   2      420.48      427.52     10.22 o 
  -1  10   2        9.98        9.43      3.54 o 
   0  10   2      326.13      297.79      8.02 o 
   1  10   2      586.75      594.11      9.73 o 
   2  10   2      368.00      346.33      7.20 o 
   3  10   2       16.34       14.36      2.40 o 
   4  10   2      166.83      140.38      5.02 o 
   5  10   2      208.72      211.43      6.64 o 
  -4  11   2      212.14      215.76      8.39 o 
  -3  11   2      101.21       93.08      5.97 o 
  -2  11   2      173.53      178.32      8.04 o 
  -1  11   2      630.44      641.35     15.58 o 
   0  11   2      613.53      631.47     12.41 o 
   1  11   2      309.14      291.58     11.28 o 
   2  11   2        5.77        4.86      2.85 o 
   3  11   2      212.77      233.88      7.54 o 
   4  11   2      132.42      144.33     15.98 o 
 -10   1   3        7.01       16.05      6.01 o 
  -9   1   3        1.17        0.80      3.31 o 
  -8   1   3      213.91      207.11      8.11 o 
  -7   1   3      116.07      123.19      5.53 o 
  -6   1   3      289.31      287.90      6.40 o 
  -5   1   3       84.09       83.49      3.10 o 
  -4   1   3        0.02       -0.52      0.67 o 
  -3   1   3        0.44        6.94      3.27 o 
  -2   1   3      249.37      220.83      3.21 o 
  -1   1   3       52.52       99.94      6.17 o 
   0   1   3     9283.52     9708.76     98.70 o 
   1   1   3     1265.96     1420.87     16.01 o 
   2   1   3      955.22      976.08      8.12 o 
   3   1   3      111.61      106.42      2.12 o 
   4   1   3       40.42       51.01      1.80 o 
   5   1   3      241.92      228.18      4.05 o 
   6   1   3        0.33       -0.19      1.33 o 
   7   1   3       11.00       10.06      1.97 o 
   8   1   3        0.04       -1.25      2.06 o 
   9   1   3       42.37       38.31      4.32 o 
  10   1   3      120.25      130.73      7.07 o 
 -10   2   3       47.35       46.57      7.83 o 
  -9   2   3       62.13       70.07      6.88 o 
  -8   2   3        8.26        6.41      2.84 o 
  -7   2   3       69.09       73.14      4.49 o 
  -6   2   3        9.74       10.79      2.07 o 
  -5   2   3      244.09      266.16      5.03 o 
  -4   2   3       15.05       16.04      1.30 o 
  -3   2   3      378.44      383.05      5.92 o 
  -2   2   3      706.55      743.80     10.30 o 
  -1   2   3     3104.41     3253.32     34.68 o 
   0   2   3     2790.88     3090.76     24.39 o 
   1   2   3      738.41      765.77      8.71 o 
   2   2   3      342.32      340.28      4.07 o 
   3   2   3      219.07      215.98      2.89 o 
   4   2   3      263.77      270.03      3.79 o 
   5   2   3      328.23      333.23      5.09 o 
   6   2   3      697.50      697.55      8.84 o 
   7   2   3       55.87       49.29      3.53 o 
   8   2   3        0.27       -2.15      2.15 o 
   9   2   3       36.90       30.57      6.12 o 
  10   2   3       27.70       28.65      4.45 o 
 -10   3   3        4.93        4.49      7.12 o 
  -9   3   3       18.49       20.35      4.72 o 
  -8   3   3        0.46        1.23      2.76 o 
  -7   3   3       63.65       60.53      3.94 o 
  -6   3   3      161.30      160.29      5.31 o 
  -5   3   3        1.08        0.20      1.18 o 
  -4   3   3       12.49       13.17      1.23 o 
  -3   3   3       27.51       34.51      2.04 o 
  -2   3   3        6.11        5.50      0.94 o 
  -1   3   3      124.66       86.68      2.45 o 
   0   3   3        5.71        5.45      0.74 o 
   1   3   3       76.45       85.48      1.79 o 
   2   3   3       67.70       70.00      1.92 o 
   3   3   3      702.40      727.92      6.75 o 
   4   3   3      181.06      187.46      4.12 o 
   5   3   3       73.00       70.40      2.55 o 
   6   3   3      153.73      149.54      4.67 o 
   7   3   3      176.61      185.81      5.79 o 
   8   3   3        8.72        8.82      2.61 o 
   9   3   3        0.03       -2.85      2.85 o 
  -9   4   3       37.87       24.29      4.47 o 
  -8   4   3        0.83       -2.53      2.53 o 
  -7   4   3       92.82       91.79      4.69 o 
  -6   4   3      225.24      243.56      6.14 o 
  -5   4   3      797.22      777.86     11.89 o 
  -4   4   3       11.33        6.77      1.48 o 
  -3   4   3      929.64      957.93      9.18 o 
  -2   4   3      166.47      178.93      2.93 o 
  -1   4   3       34.21       32.67      1.53 o 
   0   4   3        3.86        2.80      0.81 o 
   1   4   3     1516.55     1592.13     12.40 o 
   2   4   3      446.76      466.40      4.63 o 
   3   4   3      406.73      396.55      5.06 o 
   4   4   3      401.46      416.73      5.19 o 
   5   4   3      882.73      882.04      9.01 o 
   6   4   3        5.89        8.21      1.92 o 
   7   4   3        0.30       -0.39      2.00 o 
   8   4   3      210.19      202.45     11.11 o 
   9   4   3       42.04       44.80      4.16 o 
  -9   5   3      138.24      132.29      9.07 o 
  -8   5   3       79.99       69.24      5.39 o 
  -7   5   3       31.64       30.73      3.45 o 
  -6   5   3      228.23      235.87      7.46 o 
  -5   5   3       22.80       24.48      2.43 o 
  -4   5   3       66.41       67.18      2.72 o 
  -3   5   3       26.21       23.63      1.65 o 
  -2   5   3      762.01      799.34      9.40 o 
  -1   5   3      810.02      810.77      7.46 o 
   0   5   3      213.80      214.07      3.02 o 
   1   5   3       53.37       57.99      1.77 o 
   2   5   3        5.02        4.60      0.96 o 
   3   5   3      324.98      337.93      4.48 o 
   4   5   3      106.51       92.19      3.12 o 
   5   5   3       10.24       15.28      1.96 o 
   6   5   3       66.92       67.40      4.24 o 
   7   5   3      260.32      267.65      7.03 o 
   8   5   3        1.05       -2.45      2.47 o 
   9   5   3       16.89       13.86      3.64 o 
  -9   6   3       48.77       56.77      7.10 o 
  -8   6   3      110.41       94.83      6.28 o 
  -7   6   3      491.87      489.28     11.10 o 
  -6   6   3      386.50      383.15      8.67 o 
  -5   6   3      103.75      108.77      4.82 o 
  -4   6   3      156.76      159.47      4.31 o 
  -3   6   3     1930.72     1869.09     23.07 o 
  -2   6   3      256.87      260.47      5.81 o 
  -1   6   3      177.56      181.86      4.99 o 
   0   6   3      213.75      217.48      3.57 o 
   1   6   3      298.39      314.17      4.59 o 
   2   6   3      349.35      349.65      4.68 o 
   3   6   3        4.32        5.46      1.18 o 
   4   6   3       64.24       59.83      2.62 o 
   5   6   3       13.29       14.35      1.99 o 
   6   6   3       70.90       75.28      4.01 o 
   7   6   3        5.43        3.89      2.73 o 
   8   6   3       40.25       36.72      4.59 o 
  -8   7   3        6.13        7.06      4.09 o 
  -7   7   3      206.79      193.03      7.82 o 
  -6   7   3      486.51      460.27     10.53 o 
  -5   7   3      905.00      882.61     13.63 o 
  -4   7   3      219.27      219.65      5.66 o 
  -3   7   3       44.14       48.48      3.38 o 
  -2   7   3      395.58      393.57     13.57 o 
  -1   7   3     1211.35     1219.02     14.64 o 
   0   7   3       19.53       15.82      1.85 o 
   1   7   3        3.86        3.57      1.28 o 
   2   7   3      508.81      518.45      6.73 o 
   3   7   3      995.29      980.62      9.45 o 
   4   7   3       41.30       39.34      2.38 o 
   5   7   3      147.14      138.62      4.55 o 
   6   7   3      100.55      103.22      5.43 o 
   7   7   3      192.37      180.48      7.14 o 
   8   7   3       60.00       69.12      6.01 o 
  -7   8   3      234.17      208.05      9.96 o 
  -6   8   3       58.13       58.12      7.32 o 
  -5   8   3       17.88       19.35      2.88 o 
  -4   8   3        3.15        2.18      2.05 o 
  -3   8   3      193.08      200.48      6.25 o 
  -2   8   3       10.64       14.39      2.26 o 
  -1   8   3        3.08        1.74      1.75 o 
   0   8   3      135.54      125.79      6.16 o 
   1   8   3       92.08      108.80      4.47 o 
   2   8   3       60.76       55.08      3.10 o 
   3   8   3      336.30      345.03      5.74 o 
   4   8   3      463.46      421.27      6.63 o 
   5   8   3      292.64      301.70      6.68 o 
   6   8   3       13.26        5.49      2.69 o 
   7   8   3       67.04       61.08      5.04 o 
  -6   9   3      377.00      373.49     12.05 o 
  -5   9   3       58.10       44.72      4.01 o 
  -4   9   3        1.70        2.31      2.42 o 
  -3   9   3      161.83      152.53      7.75 o 
  -2   9   3      508.22      512.45     10.93 o 
  -1   9   3      527.52      499.56      9.26 o 
   0   9   3      226.52      233.93      7.43 o 
   1   9   3       98.08      106.65      4.62 o 
   2   9   3      639.52      608.94     11.26 o 
   3   9   3     1042.17     1044.53     14.67 o 
   4   9   3      164.07      160.29      5.27 o 
   5   9   3        9.76        9.11      2.64 o 
   6   9   3      209.48      208.26      7.20 o 
  -5  10   3       94.37       95.81      6.93 o 
  -4  10   3      265.90      268.26      8.32 o 
  -3  10   3      413.04      400.71      8.92 o 
  -2  10   3       11.07        6.54      2.77 o 
  -1  10   3       80.44       81.80      5.34 o 
   0  10   3      566.32      596.87     15.57 o 
   1  10   3      442.63      431.97      9.52 o 
   2  10   3      122.05      124.27      6.03 o 
   3  10   3       23.02       21.45      3.23 o 
   4  10   3       90.91       89.33      5.26 o 
   5  10   3      255.16      267.84      7.81 o 
  -3  11   3      173.65      185.18      8.21 o 
  -2  11   3      432.98      413.80     11.26 o 
  -1  11   3      312.20      321.63     10.78 o 
   0  11   3       34.54       24.34      4.54 o 
   1  11   3      103.96      105.54      6.72 o 
   2  11   3      144.93      158.03     10.68 o 
   3  11   3       88.51       83.68      5.52 o 
  -9   0   4      814.85      845.17     26.95 o 
  -8   0   4      765.44      797.34     19.97 o 
  -7   0   4      259.69      252.89     10.01 o 
  -6   0   4     1335.38     1319.82     17.79 o 
  -5   0   4     3705.77     3690.50     34.58 o 
  -4   0   4     8659.57     8815.39     76.18 o 
  -3   0   4      183.77      194.51      5.36 o 
  -2   0   4     2284.57     2277.29     26.47 o 
  -1   0   4     3325.90     3302.48     54.96 o 
   0   0   4     9082.47     9026.23    105.84 o 
   1   0   4      347.43      344.36      7.47 o 
   2   0   4        6.81        5.96      1.27 o 
   3   0   4      186.45      149.49      3.72 o 
   4   0   4     1019.27      957.41     12.07 o 
   5   0   4      265.20      259.68      7.02 o 
   6   0   4      965.49      959.48     16.38 o 
   7   0   4      699.37      700.47     14.16 o 
   8   0   4     1772.29     1784.45     26.78 o 
   9   0   4       85.35       87.83      8.38 o 
  -9   1   4       29.04       22.00      4.86 o 
  -8   1   4      985.27     1025.50     23.42 o 
  -7   1   4      670.31      702.59     19.44 o 
  -6   1   4     1422.89     1395.74     29.27 o 
  -5   1   4       43.29       49.86      2.53 o 
  -4   1   4     3441.72     3549.69     26.81 o 
  -3   1   4     8300.19     8342.13     52.56 o 
  -2   1   4     4801.08     4724.04     33.82 o 
  -1   1   4      462.54      459.76      7.15 o 
   0   1   4     2658.59     2536.48     25.78 o 
   1   1   4     6220.10     6465.05     61.46 o 
   2   1   4     4571.60     4350.55     29.73 o 
   3   1   4      108.81      100.13      2.16 o 
   4   1   4      240.62      220.66      3.60 o 
   5   1   4     3826.24     3727.40     27.53 o 
   6   1   4     2099.37     2039.65     19.62 o 
   7   1   4      233.00      238.84      5.77 o 
   8   1   4       10.94       10.54      2.78 o 
   9   1   4      604.55      637.88     14.21 o 
 -10   2   4      341.24      341.08     27.96 o 
  -9   2   4     1179.07     1209.36     27.55 o 
  -8   2   4      768.70      793.00     16.11 o 
  -7   2   4       12.14        6.96      2.77 o 
  -6   2   4      716.14      715.78     11.14 o 
  -5   2   4     2001.18     1985.82     18.97 o 
  -4   2   4     2997.22     2841.08     22.32 o 
  -3   2   4       54.41       48.47      3.14 o 
  -2   2   4      590.06      585.73      8.75 o 
  -1   2   4     2745.56     2790.14     24.20 o 
   0   2   4     9702.91     9655.90     72.17 o 
   1   2   4      169.91      196.64      3.49 o 
   2   2   4     1540.25     1455.54     12.08 o 
   3   2   4     4577.67     4370.90     26.78 o 
   4   2   4     4506.97     4324.92     29.47 o 
   5   2   4      413.33      413.13      5.96 o 
   6   2   4      171.08      167.53      4.38 o 
   7   2   4      224.47      239.63      5.75 o 
   8   2   4      277.42      282.72      7.52 o 
   9   2   4        0.74       -2.00      2.65 o 
  -9   3   4       32.98       38.09      6.18 o 
  -8   3   4      629.70      608.01     13.09 o 
  -7   3   4     1264.15     1287.03     17.55 o 
  -6   3   4     1111.86     1087.93     15.53 o 
  -5   3   4      539.79      515.66      8.44 o 
  -4   3   4       86.97       82.04      3.60 o 
  -3   3   4      912.61      885.96     12.41 o 
  -2   3   4      256.64      216.33      8.50 o 
  -1   3   4      676.10      661.13      7.44 o 
   0   3   4     3987.47     3907.51     27.42 o 
   1   3   4     3304.17     3305.83     21.90 o 
   2   3   4     5161.61     5016.73     31.32 o 
   3   3   4      104.54       93.70      2.46 o 
   4   3   4      782.61      758.15      8.93 o 
   5   3   4     1360.05     1327.20     14.32 o 
   6   3   4      898.35      874.91     10.71 o 
   7   3   4       60.82       63.82      3.96 o 
   8   3   4      135.63      145.80      5.82 o 
   9   3   4      503.89      524.71     12.72 o 
  -9   4   4      482.91      503.17     22.12 o 
  -8   4   4      486.52      512.28     17.52 o 
  -7   4   4      131.46      126.98      7.18 o 
  -6   4   4      207.35      226.97      5.89 o 
  -5   4   4      964.81      972.85     11.84 o 
  -4   4   4     1067.48     1054.71     15.39 o 
  -3   4   4        7.36        4.38      1.56 o 
  -2   4   4     1625.54     1556.14     17.56 o 
  -1   4   4     2058.28     1922.90     15.81 o 
   0   4   4     1722.73     1654.24     14.37 o 
   1   4   4      128.09      151.58      2.62 o 
   2   4   4     1070.94     1088.84      8.54 o 
   3   4   4     2201.08     2180.99     17.72 o 
   4   4   4      922.08      884.84     10.13 o 
   5   4   4        9.04        8.56      1.78 o 
   6   4   4      797.44      792.58     11.97 o 
   7   4   4     1245.29     1252.59     18.28 o 
   8   4   4      999.43     1009.02     15.72 o 
   9   4   4       45.82       30.76      3.98 o 
  -9   5   4       68.59       62.00      7.23 o 
  -8   5   4      156.71      136.55      7.97 o 
  -7   5   4      690.10      691.92     12.90 o 
  -6   5   4     1517.80     1471.55     20.86 o 
  -5   5   4       22.95       16.20      2.26 o 
  -4   5   4      623.71      614.55      8.81 o 
  -3   5   4     3785.34     3755.32     29.50 o 
  -2   5   4     2637.11     2602.97     23.76 o 
  -1   5   4      123.99      128.84      3.75 o 
   0   5   4      175.46      175.34      3.84 o 
   1   5   4      982.68      968.44      8.31 o 
   2   5   4      490.13      473.19      6.04 o 
   3   5   4       25.55       29.27      1.84 o 
   4   5   4       73.92       69.47      2.68 o 
   5   5   4     1051.76     1057.48     11.62 o 
   6   5   4      571.26      553.01      9.61 o 
   7   5   4      181.49      189.55      9.10 o 
   8   5   4       96.35      103.37      6.32 o 
  -8   6   4       89.45       78.24      6.80 o 
  -7   6   4        3.01        4.81      2.90 o 
  -6   6   4      814.09      824.50     16.30 o 
  -5   6   4     1354.00     1324.95     15.90 o 
  -4   6   4      935.62      925.87     12.84 o 
  -3   6   4       31.41       28.92      3.50 o 
  -2   6   4     1006.22     1068.45     14.01 o 
  -1   6   4     2223.69     2204.74     21.79 o 
   0   6   4     1091.28     1145.12     12.17 o 
   1   6   4       21.38       21.45      1.98 o 
   2   6   4      761.13      715.51      8.90 o 
   3   6   4     2338.73     2319.39     23.71 o 
   4   6   4      923.13      916.49      9.28 o 
   5   6   4      275.15      287.20      5.67 o 
   6   6   4      308.40      295.59      9.28 o 
   7   6   4      520.81      545.04     11.89 o 
   8   6   4      600.63      638.51     13.64 o 
  -8   7   4      206.08      187.04     11.56 o 
  -7   7   4      625.29      664.80     16.23 o 
  -6   7   4      583.04      589.54     14.88 o 
  -5   7   4        1.17        0.73      2.30 o 
  -4   7   4       42.80       46.63      3.66 o 
  -3   7   4      991.14      995.81     13.80 o 
  -2   7   4     1059.72     1007.63     14.87 o 
  -1   7   4      332.37      328.23      6.41 o 
   0   7   4      147.64      166.15      4.70 o 
   1   7   4      951.98      935.28     11.23 o 
   2   7   4     1172.95     1151.92     13.23 o 
   3   7   4       30.61       27.83      2.48 o 
   4   7   4      427.00      426.45      7.58 o 
   5   7   4      710.85      724.85     11.09 o 
   6   7   4      245.09      255.51      8.36 o 
   7   7   4       16.55       15.25      3.75 o 
  -7   8   4        2.68        2.02      4.00 o 
  -6   8   4      222.18      229.18      9.70 o 
  -5   8   4      682.55      690.16     13.14 o 
  -4   8   4      220.09      234.07     10.07 o 
  -3   8   4       42.42       36.10      3.35 o 
  -2   8   4      315.23      324.98      6.91 o 
  -1   8   4     1900.05     1866.83     21.01 o 
   0   8   4      969.51      956.79     21.29 o 
   1   8   4      328.70      312.55      6.27 o 
   2   8   4      111.94      112.53      6.96 o 
   3   8   4     1358.37     1347.06     20.15 o 
   4   8   4      377.79      357.84      8.06 o 
   5   8   4       50.33       55.32      4.18 o 
   6   8   4       44.00       47.09      5.16 o 
   7   8   4      307.10      299.47     15.85 o 
  -6   9   4      146.30      133.01      8.23 o 
  -5   9   4        6.85        8.46      4.07 o 
  -4   9   4      312.90      302.30      9.04 o 
  -3   9   4     1089.41     1106.60     16.40 o 
  -2   9   4      423.01      422.04      8.58 o 
  -1   9   4        4.39        0.13      2.14 o 
   0   9   4      766.20      708.01     11.67 o 
   1   9   4      768.45      762.57     13.98 o 
   2   9   4      979.67      975.50     16.69 o 
   3   9   4      182.20      183.79      7.62 o 
   4   9   4       59.34       49.32      5.45 o 
   5   9   4      142.26      146.02      7.20 o 
   6   9   4      281.51      275.05     17.79 o 
  -4  10   4      258.54      250.92      8.34 o 
  -3  10   4       72.30       71.09      4.74 o 
  -2  10   4      145.45      161.44      6.05 o 
  -1  10   4      379.95      407.75     10.16 o 
   0  10   4       54.97       59.94      5.01 o 
   1  10   4        4.95        6.52      3.12 o 
   2  10   4       42.78       44.51      4.17 o 
   3  10   4      270.15      304.78      9.94 o 
   4  10   4       86.73       87.29      6.33 o 
  -2  11   4       80.80       88.02      6.28 o 
  -1  11   4       42.52       45.18      5.56 o 
   0  11   4       98.70       92.09      7.03 o 
   1  11   4      240.45      245.30     10.99 o 
   2  11   4       82.44       73.55      8.21 o 
  -9   1   5       19.82       18.15      9.60 o 
  -8   1   5       95.78       79.68      6.99 o 
  -7   1   5      461.75      457.83     10.20 o 
  -6   1   5      105.80      103.71      5.93 o 
  -5   1   5        1.47        1.77      1.59 o 
  -4   1   5      132.28      128.46      3.85 o 
  -3   1   5      178.45      192.75      3.23 o 
  -2   1   5        0.32       -0.06      0.81 o 
  -1   1   5      182.89      190.25      3.96 o 
   0   1   5       19.18       28.07      1.72 o 
   1   1   5      213.82      230.43      3.95 o 
   2   1   5      312.99      291.57      4.28 o 
   3   1   5      301.09      284.75      4.41 o 
   4   1   5       43.46       41.47      2.14 o 
   5   1   5       12.05       14.72      1.65 o 
   6   1   5      129.23      121.03      4.16 o 
   7   1   5        2.14       -0.31      1.94 o 
   8   1   5        2.33        4.01      2.39 o 
   9   1   5       16.10       12.20      3.30 o 
  -8   2   5       97.13       79.38      8.73 o 
  -7   2   5        6.25        2.68      3.15 o 
  -6   2   5        6.79        4.59      2.21 o 
  -5   2   5       74.10       77.45      3.41 o 
  -4   2   5        0.56        0.65      0.92 o 
  -3   2   5        3.12        2.57      1.34 o 
  -2   2   5       41.71       45.31      1.97 o 
  -1   2   5        0.25        2.53      1.01 o 
   0   2   5      420.96      425.61      7.81 o 
   1   2   5       13.98        9.47      1.47 o 
   2   2   5        0.96        0.59      0.77 o 
   3   2   5      110.60      110.94      2.85 o 
   4   2   5        0.33        0.10      1.17 o 
   5   2   5       15.51       10.93      1.86 o 
   6   2   5        3.05       -0.12      1.85 o 
   7   2   5       37.43       34.76      2.99 o 
   8   2   5       53.49       52.30      4.20 o 
   9   2   5       47.82       47.02      4.41 o 
  -9   3   5      150.75      153.16     20.20 o 
  -8   3   5       28.69       17.13      4.47 o 
  -7   3   5      133.97      133.95      7.29 o 
  -6   3   5        1.00        0.75      2.01 o 
  -5   3   5      116.25      128.85      3.95 o 
  -4   3   5        5.21        1.43      1.74 o 
  -3   3   5      657.86      656.04     10.86 o 
  -2   3   5      204.95      212.73      5.00 o 
  -1   3   5      272.21      285.23      4.18 o 
   0   3   5      347.30      358.97      7.52 o 
   1   3   5     1449.80     1482.34     13.00 o 
   2   3   5      670.87      671.86      7.16 o 
   3   3   5        0.80        0.22      1.11 o 
   4   3   5        8.52        7.96      1.61 o 
   5   3   5       12.61       10.21      1.92 o 
   6   3   5        1.57        0.70      1.83 o 
   7   3   5        9.68        6.98      2.51 o 
   8   3   5        8.43        5.23      3.08 o 
   9   3   5        3.97        2.86      3.54 o 
  -9   4   5       12.88       12.15      8.54 o 
  -8   4   5        4.30        3.42      3.76 o 
  -7   4   5        1.17        1.89      2.55 o 
  -6   4   5      120.74      129.11      5.20 o 
  -5   4   5        6.61        6.10      1.61 o 
  -4   4   5       94.81       95.39      3.88 o 
  -3   4   5       25.86       30.98      2.74 o 
  -2   4   5      158.42      157.07      4.83 o 
  -1   4   5      370.58      363.90      5.61 o 
   0   4   5       25.93       28.28      1.91 o 
   1   4   5        3.89        5.34      1.23 o 
   2   4   5       84.32       77.65      2.99 o 
   3   4   5       40.77       47.05      2.72 o 
   4   4   5      509.61      470.76      7.70 o 
   5   4   5      182.17      171.17      4.74 o 
   6   4   5      109.21      118.01      5.58 o 
   7   4   5       53.44       61.70      4.88 o 
   8   4   5        2.82        5.38      3.32 o 
  -8   5   5        6.80        0.88      4.15 o 
  -7   5   5       46.93       43.72      3.91 o 
  -6   5   5        3.17        4.10      2.09 o 
  -5   5   5      590.27      577.31      8.88 o 
  -4   5   5      177.00      178.77      5.36 o 
  -3   5   5      852.44      853.15     16.23 o 
  -2   5   5      231.40      236.09      7.10 o 
  -1   5   5      112.19      115.85      4.10 o 
   0   5   5       31.12       28.94      2.42 o 
   1   5   5       50.52       54.96      2.58 o 
   2   5   5       17.76       19.18      2.02 o 
   3   5   5      529.79      520.71     10.80 o 
   4   5   5      200.08      212.72      7.93 o 
   5   5   5      450.40      467.29      8.13 o 
   6   5   5       14.28       14.15      3.01 o 
   7   5   5        7.04        4.13      2.94 o 
   8   5   5       81.09       82.86      8.35 o 
  -8   6   5        1.94        2.38      4.16 o 
  -7   6   5      117.61      119.75      7.78 o 
  -6   6   5      286.38      254.65     11.47 o 
  -5   6   5       78.66       77.93      3.88 o 
  -4   6   5       58.05       49.91      3.12 o 
  -3   6   5      594.19      569.58     10.88 o 
  -2   6   5      427.97      414.44     10.22 o 
  -1   6   5      260.62      248.80      5.62 o 
   0   6   5      260.86      245.50      4.96 o 
   1   6   5      113.72      106.81      3.95 o 
   2   6   5      457.96      485.35      7.56 o 
   3   6   5      824.27      809.28     11.57 o 
   4   6   5       43.03       50.90      3.40 o 
   5   6   5        0.34       -1.21      2.05 o 
   6   6   5      238.33      237.83      7.68 o 
   7   6   5      517.29      550.82     15.42 o 
  -7   7   5      191.11      192.89      9.38 o 
  -6   7   5        4.49        1.41      2.71 o 
  -5   7   5       40.81       40.26      3.78 o 
  -4   7   5        4.52        5.50      2.40 o 
  -3   7   5       12.00        8.43      2.80 o 
  -2   7   5      367.85      350.92      9.58 o 
  -1   7   5      569.31      592.61      8.70 o 
   0   7   5      851.46      845.64     11.41 o 
   1   7   5      174.96      178.10      5.26 o 
   2   7   5      176.36      179.23      5.15 o 
   3   7   5      109.71      108.75      4.89 o 
   4   7   5      177.28      165.32      7.04 o 
   5   7   5       96.55       99.64      5.48 o 
   6   7   5       22.09       21.43      3.83 o 
   7   7   5       92.35       99.42      6.95 o 
  -6   8   5      186.40      180.33      9.05 o 
  -5   8   5      119.23      107.62      5.87 o 
  -4   8   5       55.87       47.04      4.84 o 
  -3   8   5       44.87       51.66      4.76 o 
  -2   8   5      290.42      291.48      7.77 o 
  -1   8   5      635.51      633.03     10.90 o 
   0   8   5       59.29       57.11      4.72 o 
   1   8   5       34.42       38.76      3.40 o 
   2   8   5      369.97      346.90     10.41 o 
   3   8   5      414.85      412.29     12.71 o 
   4   8   5       23.08       13.15      3.38 o 
   5   8   5        0.42        2.21      3.05 o 
   6   8   5        7.95        5.13      3.53 o 
  -5   9   5       44.01       49.73      5.59 o 
  -4   9   5       91.68       91.62      5.85 o 
  -3   9   5      250.42      238.52      8.67 o 
  -2   9   5       54.78       46.31      3.64 o 
  -1   9   5       28.54       26.82      3.19 o 
   0   9   5      214.04      195.72      6.47 o 
   1   9   5      153.74      170.46      6.25 o 
   2   9   5        0.18       -2.27      2.27 o 
   3   9   5      263.99      274.09      9.17 o 
   4   9   5      184.96      186.18     11.02 o 
   5   9   5      158.52      169.05     10.56 o 
  -3  10   5      102.40      103.26      6.29 o 
  -2  10   5      297.78      313.76     12.15 o 
  -1  10   5      268.07      272.01      8.31 o 
   0  10   5       48.29       55.94     11.62 o 
   1  10   5       19.13       23.07      5.74 o 
   2  10   5      147.73      148.32      8.59 o 
   3  10   5      103.10      101.54      6.28 o 
  -8   0   6     1304.05     1299.01     46.51 o 
  -7   0   6      984.77     1008.97     22.88 o 
  -6   0   6     1254.13     1250.90     24.14 o 
  -5   0   6       40.37       43.24      3.47 o 
  -4   0   6     1626.74     1586.88     41.93 o 
  -3   0   6     1978.31     1922.00     47.98 o 
  -2   0   6      547.43      475.95     25.49 o 
  -1   0   6       43.64       31.91      3.18 o 
   0   0   6      868.96      814.66     17.35 o 
   1   0   6     1579.61     1490.45     22.95 o 
   2   0   6      892.65      870.44     13.92 o 
   3   0   6       10.76        9.47      2.13 o 
   4   0   6      362.67      351.47     10.73 o 
   5   0   6     2218.77     2231.43     30.52 o 
   6   0   6      741.57      753.35     18.44 o 
   7   0   6        1.31        3.85      3.06 o 
   8   0   6      168.94      173.49      8.85 o 
  -8   1   6      298.20      323.65     15.12 o 
  -7   1   6        0.20        0.52      2.28 o 
  -6   1   6      583.04      597.38     21.15 o 
  -5   1   6      972.19      947.82     16.76 o 
  -4   1   6     1298.93     1266.26     19.28 o 
  -3   1   6       75.29       71.27      5.98 o 
  -2   1   6      494.66      503.79      8.95 o 
  -1   1   6      657.83      626.87     10.71 o 
   0   1   6      591.77      594.99     14.70 o 
   1   1   6      173.83      169.38      5.16 o 
   2   1   6     1497.29     1434.06     14.22 o 
   3   1   6      975.85      972.56     10.62 o 
   4   1   6      628.44      627.03      8.15 o 
   5   1   6        6.44        4.07      1.64 o 
   6   1   6     1041.54     1065.36     13.30 o 
   7   1   6      445.98      463.27      9.56 o 
   8   1   6      388.51      396.28     14.31 o 
  -8   2   6      358.16      346.96     12.28 o 
  -7   2   6      304.71      319.13     10.70 o 
  -6   2   6       60.43       51.43      4.63 o 
  -5   2   6       19.59       22.57      5.25 o 
  -4   2   6     1405.51     1408.47     32.06 o 
  -3   2   6     2682.11     2572.77     27.06 o 
  -2   2   6      876.65      863.55     11.93 o 
  -1   2   6       68.35       72.79      3.36 o 
   0   2   6     3179.80     3266.12     28.33 o 
   1   2   6     2890.54     2847.95     25.40 o 
   2   2   6     1410.25     1390.34     15.09 o 
   3   2   6      161.32      147.63      4.34 o 
   4   2   6      816.68      809.35      9.60 o 
   5   2   6     1487.75     1461.75     17.01 o 
   6   2   6      510.67      499.91      8.60 o 
   7   2   6        4.24        6.36      2.75 o 
   8   2   6       60.69       65.03      6.12 o 
  -8   3   6      162.25      177.85     11.82 o 
  -7   3   6       10.75        7.82      4.13 o 
  -6   3   6      592.77      595.72     18.53 o 
  -5   3   6      787.85      777.55     22.28 o 
  -4   3   6     1074.54     1038.16     17.15 o 
  -3   3   6       61.10       61.87      3.61 o 
  -2   3   6     1927.63     1933.81     18.74 o 
  -1   3   6     3038.61     3045.32     27.55 o 
   0   3   6     3845.18     3665.45     34.81 o 
   1   3   6        0.77        2.31      1.37 o 
   2   3   6      734.72      716.65      9.92 o 
   3   3   6     1151.80     1126.44     17.20 o 
   4   3   6      752.07      770.95      9.55 o 
   5   3   6       11.18       10.35      2.15 o 
   6   3   6      125.84      136.49      5.21 o 
   7   3   6      287.25      303.72     11.98 o 
   8   3   6      158.47      156.25      7.38 o 
  -7   4   6     1086.97     1174.40     40.14 o 
  -6   4   6      702.95      692.86     15.76 o 
  -5   4   6        7.22        1.10      2.39 o 
  -4   4   6      627.82      641.67     11.21 o 
  -3   4   6     1493.03     1489.86     22.49 o 
  -2   4   6      427.67      438.36      8.11 o 
  -1   4   6        0.58       -0.90      1.55 o 
   0   4   6     1274.84     1211.77     17.44 o 
   1   4   6     1611.25     1576.85     15.90 o 
   2   4   6     1512.58     1519.57     16.28 o 
   3   4   6      142.31      135.47      4.48 o 
   4   4   6       29.46       25.75      2.62 o 
   5   4   6      417.85      418.14      7.76 o 
   6   4   6      108.29      113.31      4.99 o 
   7   4   6       10.51        7.01      2.98 o 
   8   4   6      187.78      193.12      8.75 o 
  -7   5   6       49.54       49.61      5.35 o 
  -6   5   6     1138.34     1147.47     16.82 o 
  -5   5   6     1227.06     1239.65     17.12 o 
  -4   5   6      356.35      357.20      7.81 o 
  -3   5   6      241.09      257.15      7.54 o 
  -2   5   6     1317.04     1341.65     16.99 o 
  -1   5   6     1786.92     1795.23     19.48 o 
   0   5   6      463.71      462.07      7.09 o 
   1   5   6        5.99        6.13      1.65 o 
   2   5   6      722.27      736.91      9.82 o 
   3   5   6     1730.36     1732.41     19.19 o 
   4   5   6      980.53      935.89     13.84 o 
   5   5   6      223.91      227.57      6.35 o 
   6   5   6      319.43      329.69      7.80 o 
   7   5   6      402.77      388.33     15.89 o 
  -7   6   6      226.06      244.94      8.18 o 
  -6   6   6      235.71      253.41      7.08 o 
  -5   6   6      135.71      136.37      5.69 o 
  -4   6   6      409.02      398.27      9.86 o 
  -3   6   6     1094.46     1090.96     15.06 o 
  -2   6   6      640.23      617.40     10.90 o 
  -1   6   6        4.18        2.88      2.15 o 
   0   6   6      112.49      115.81      4.30 o 
   1   6   6      288.86      301.90      6.42 o 
   2   6   6       93.10       95.91      6.33 o 
   3   6   6      170.92      161.72      5.11 o 
   4   6   6      578.18      541.40     10.34 o 
   5   6   6      858.10      856.67     14.25 o 
   6   6   6      244.84      245.21      8.65 o 
   7   6   6        7.09        7.60      5.84 o 
  -6   7   6      318.57      328.76      9.47 o 
  -5   7   6      628.43      622.23     14.64 o 
  -4   7   6      349.86      333.17      8.17 o 
  -3   7   6       40.20       35.02      3.98 o 
  -2   7   6      213.57      214.94      7.32 o 
  -1   7   6     1125.59     1092.08     19.46 o 
   0   7   6      230.41      248.77      7.12 o 
   1   7   6        0.05        1.42      2.04 o 
   2   7   6      402.04      395.61      9.06 o 
   3   7   6      676.04      682.14     11.31 o 
   4   7   6       36.08       40.28      5.42 o 
   5   7   6       12.80       12.57      3.34 o 
   6   7   6      145.99      136.88      7.17 o 
  -5   8   6        2.90        2.07      3.29 o 
  -4   8   6       33.69       35.18      4.89 o 
  -3   8   6      265.61      296.47      9.07 o 
  -2   8   6       49.58       44.12      5.55 o 
  -1   8   6       33.21       31.65      3.52 o 
   0   8   6      806.47      822.93     12.69 o 
   1   8   6      513.45      524.13     14.10 o 
   2   8   6      261.74      274.80     11.08 o 
   3   8   6       15.35       17.14      2.89 o 
   4   8   6      266.71      262.73      9.65 o 
   5   8   6      134.86      136.43      7.49 o 
  -4   9   6        1.27       -1.80      3.85 o 
  -3   9   6       55.23       39.85      5.88 o 
  -2   9   6      336.12      325.35      8.76 o 
  -1   9   6      318.73      334.11      9.17 o 
   0   9   6       23.91       28.92      3.52 o 
   1   9   6       30.67       23.43      3.52 o 
   2   9   6      157.17      147.98      6.67 o 
   3   9   6      413.77      402.51     12.03 o 
   4   9   6       80.38       55.82     10.07 o 
  -2  10   6       96.95       96.81     12.54 o 
  -1  10   6       30.93       45.40      5.59 o 
   0  10   6      114.15      110.38      6.94 o 
   1  10   6      180.70      184.19      8.70 o 
  -8   1   7       10.96       12.94      6.35 o 
  -7   1   7        8.95        7.76      3.42 o 
  -6   1   7       10.60        8.57      2.92 o 
  -5   1   7      159.41      151.53      6.12 o 
  -4   1   7      387.99      368.97     10.01 o 
  -3   1   7      321.89      315.75      8.06 o 
  -2   1   7      102.46      101.87      4.93 o 
  -1   1   7       26.66       27.17      2.34 o 
   0   1   7       43.22       40.76      5.10 o 
   1   1   7        1.19        2.88      1.92 o 
   2   1   7       24.58       22.27      2.62 o 
   3   1   7      159.47      155.26      5.71 o 
   4   1   7       46.97       48.41      3.29 o 
   5   1   7       23.15       20.67      2.98 o 
   6   1   7        0.71        2.29      2.63 o 
   7   1   7       32.71       28.75      4.53 o 
   8   1   7       24.89       20.15      6.89 o 
  -7   2   7       81.28       88.40      9.32 o 
  -6   2   7       16.69       14.26      3.62 o 
  -5   2   7        5.79        4.45      2.36 o 
  -4   2   7        9.50        7.72      2.29 o 
  -3   2   7        6.67        5.29      2.05 o 
  -2   2   7      123.70      129.54      5.05 o 
  -1   2   7       88.15       90.05      4.58 o 
   0   2   7      161.34      169.01      5.03 o 
   1   2   7       98.14       97.76      4.84 o 
   2   2   7      177.89      168.47      5.33 o 
   3   2   7        0.07        2.64      1.88 o 
   4   2   7       18.59       16.14      2.53 o 
   5   2   7        1.11        1.78      2.32 o 
   6   2   7        0.18        0.51      2.73 o 
   7   2   7       33.32       26.65      4.41 o 
  -7   3   7        0.23        1.33      3.96 o 
  -6   3   7        8.66        4.88      3.04 o 
  -5   3   7        7.72        2.79      2.32 o 
  -4   3   7        1.50        0.74      1.74 o 
  -3   3   7       13.74       14.78      2.41 o 
  -2   3   7       30.25       27.32      2.98 o 
  -1   3   7        5.29        6.74      2.06 o 
   0   3   7      564.10      543.67      8.11 o 
   1   3   7      461.76      450.35      7.27 o 
   2   3   7      329.82      328.87      8.94 o 
   3   3   7       82.39       85.81      4.49 o 
   4   3   7       92.78       94.55      5.46 o 
   5   3   7       70.94       70.03      4.74 o 
   6   3   7       86.44       82.72      5.33 o 
   7   3   7      145.03      158.83      6.65 o 
  -7   4   7       33.08       25.65      5.17 o 
  -6   4   7       16.02       20.89      3.60 o 
  -5   4   7      187.43      180.23     11.19 o 
  -4   4   7      113.79      115.18      9.09 o 
  -3   4   7      573.70      561.93     19.93 o 
  -2   4   7      298.68      297.10     10.50 o 
  -1   4   7      174.46      180.60      5.19 o 
   0   4   7        2.24        3.58      1.58 o 
   1   4   7       59.62       63.40      3.28 o 
   2   4   7        9.30        9.18      2.21 o 
   3   4   7      149.12      156.66      6.87 o 
   4   4   7        3.39        1.84      2.60 o 
   5   4   7       69.02       73.58      4.18 o 
   6   4   7       20.81       26.59      3.55 o 
   7   4   7       56.05       55.32      5.01 o 
  -7   5   7       56.44       59.15      7.68 o 
  -6   5   7      177.53      140.88     17.46 o 
  -5   5   7       41.83       44.20      7.69 o 
  -4   5   7        1.17       -1.56      2.96 o 
  -3   5   7       72.16       79.27      5.44 o 
  -2   5   7      152.02      145.30      5.32 o 
  -1   5   7      291.40      274.42      6.61 o 
   0   5   7        2.51        2.36      1.78 o 
   1   5   7       18.78       14.59      2.44 o 
   2   5   7       59.04       59.19      4.05 o 
   3   5   7       92.46       90.48      5.42 o 
   4   5   7       17.71       10.57      2.47 o 
   5   5   7        0.78        3.45      2.42 o 
   6   5   7       43.48       43.81      4.11 o 
  -6   6   7        5.11        0.30      8.37 o 
  -5   6   7       94.31       81.98      9.35 o 
  -4   6   7        8.37        5.75      2.90 o 
  -3   6   7       26.31       28.63      3.20 o 
  -2   6   7        4.75        3.60      2.41 o 
  -1   6   7       28.49       26.18      3.60 o 
   0   6   7       21.46       18.21      2.76 o 
   1   6   7       24.84       22.89      3.34 o 
   2   6   7       53.35       54.30      4.55 o 
   3   6   7       68.11       59.47      4.12 o 
   4   6   7       76.57       70.76      4.11 o 
   5   6   7       27.30       23.22      3.63 o 
   6   6   7       11.76        9.67      3.60 o 
  -5   7   7       73.97       80.37      4.94 o 
  -4   7   7       11.10       12.91      3.58 o 
  -3   7   7       35.01       38.47      5.28 o 
  -2   7   7       82.26       81.91      7.22 o 
  -1   7   7      147.38      149.66      7.57 o 
   0   7   7        6.70        4.41      2.66 o 
   1   7   7        2.48        4.19      2.75 o 
   2   7   7       72.16       66.76      5.17 o 
   3   7   7      141.00      134.02      5.88 o 
   4   7   7        6.66        7.54      2.77 o 
   5   7   7       15.25       20.56      4.54 o 
  -4   8   7      120.05      109.57      7.53 o 
  -3   8   7      107.85      105.78      6.47 o 
  -2   8   7       11.70        8.75      3.80 o 
  -1   8   7      246.55      258.31      7.98 o 
   0   8   7      398.43      376.13      9.83 o 
   1   8   7      118.93      120.93      6.48 o 
   2   8   7        4.44        2.39      3.54 o 
   3   8   7       94.93       89.67      5.75 o 
   4   8   7       65.47       67.64      8.08 o 
  -2   9   7      255.49      271.46     13.42 o 
  -1   9   7      165.01      172.41      8.15 o 
   0   9   7        2.42        1.88      3.69 o 
   1   9   7       65.91       68.73      6.57 o 
   2   9   7      135.39      143.84     13.98 o 
  -7   0   8      478.42      515.31     20.35 o 
  -6   0   8      984.77     1013.37     22.73 o 
  -5   0   8      866.47      844.62     18.57 o 
  -4   0   8      333.94      288.62      9.63 o 
  -3   0   8      189.46      182.45      7.84 o 
  -2   0   8      297.61      303.15     10.37 o 
  -1   0   8      663.26      647.83     16.69 o 
   0   0   8      196.89      186.29      9.15 o 
   1   0   8       24.70       15.66      8.29 o 
   2   0   8     1226.14     1224.58     28.65 o 
   3   0   8      957.08      944.13     23.58 o 
   4   0   8      522.81      515.20     14.79 o 
   5   0   8        1.74        6.31      4.27 o 
   6   0   8      471.16      472.85     21.54 o 
   7   0   8      125.11      120.80     11.56 o 
  -7   1   8      438.67      428.71     20.50 o 
  -6   1   8      102.54       97.68      6.06 o 
  -5   1   8       80.21       81.15      5.23 o 
  -4   1   8     1069.33     1016.68     18.16 o 
  -3   1   8     1098.65     1068.91     18.79 o 
  -2   1   8      270.03      265.55      6.61 o 
  -1   1   8        2.27        0.07      1.97 o 
   0   1   8      848.81      882.87     13.82 o 
   1   1   8      997.64      951.61     18.83 o 
   2   1   8      457.51      473.08     17.54 o 
   3   1   8       26.23       18.21      3.21 o 
   4   1   8      258.93      262.06      7.55 o 
   5   1   8      605.70      618.16     14.31 o 
   6   1   8      177.03      185.79     10.07 o 
   7   1   8        6.33       -0.15      4.11 o 
  -7   2   8        3.45       -6.29      6.29 o 
  -6   2   8      171.47      184.41      7.97 o 
  -5   2   8      168.63      160.41      9.94 o 
  -4   2   8      210.63      191.58      7.18 o 
  -3   2   8      278.01      283.75     12.34 o 
  -2   2   8     1037.60     1000.60     21.80 o 
  -1   2   8      653.76      634.12     14.33 o 
   0   2   8      298.15      303.26      7.52 o 
   1   2   8      280.10      279.17      7.64 o 
   2   2   8      639.72      684.87     12.61 o 
   3   2   8      182.33      184.74      6.46 o 
   4   2   8       75.05       91.97      6.90 o 
   5   2   8      113.44      100.47      6.13 o 
   6   2   8      249.65      251.52     11.91 o 
  -7   3   8      197.65      191.57     16.89 o 
  -6   3   8       19.00       14.81      3.63 o 
  -5   3   8       31.76       30.48      5.22 o 
  -4   3   8      681.31      670.00     14.03 o 
  -3   3   8      803.01      800.24     20.20 o 
  -2   3   8       61.31       68.18      6.11 o 
  -1   3   8      145.70      148.66      6.59 o 
   0   3   8     1135.60     1154.65     17.34 o 
   1   3   8      760.11      742.12     12.00 o 
   2   3   8      119.53      126.08      5.37 o 
   3   3   8       78.78       74.46      5.14 o 
   4   3   8      128.56      134.36      7.42 o 
   5   3   8      305.71      310.53      9.31 o 
   6   3   8        8.93        7.33      3.63 o 
  -6   4   8      584.66      563.23     18.89 o 
  -5   4   8      330.34      336.62     22.64 o 
  -4   4   8      113.59       95.81      5.07 o 
  -3   4   8      181.34      190.96      7.39 o 
  -2   4   8      606.47      636.05     16.84 o 
  -1   4   8      610.23      655.23     14.09 o 
   0   4   8      253.32      253.70      6.24 o 
   1   4   8       28.46       24.04      3.02 o 
   2   4   8      429.62      433.03     13.77 o 
   3   4   8      401.00      389.99      9.98 o 
   4   4   8      133.25      128.63      6.77 o 
   5   4   8       46.70       44.01      4.46 o 
   6   4   8      291.46      296.00     10.55 o 
  -6   5   8       52.58       58.82     12.82 o 
  -5   5   8       62.09       74.17      9.39 o 
  -4   5   8      118.97      112.22     14.13 o 
  -3   5   8       80.03       93.99      7.60 o 
  -2   5   8        3.58        7.03      2.87 o 
  -1   5   8       62.36       59.88      4.68 o 
   0   5   8      192.53      201.24      6.12 o 
   1   5   8      130.41      140.58      6.16 o 
   2   5   8       11.40       15.02      3.10 o 
   3   5   8      302.96      296.44      9.09 o 
   4   5   8      636.80      630.63     17.94 o 
   5   5   8      504.65      513.41     12.74 o 
  -5   6   8      381.18      382.16     18.19 o 
  -4   6   8       81.53       85.81     10.29 o 
  -3   6   8       25.94       23.92      5.39 o 
  -2   6   8      164.74      178.36      7.80 o 
  -1   6   8      508.20      549.80     15.07 o 
   0   6   8        3.78        4.92      2.62 o 
   1   6   8       23.86       17.35      3.33 o 
   2   6   8      467.79      511.00     11.80 o 
   3   6   8      542.12      590.38     13.09 o 
   4   6   8       88.97       97.62      7.11 o 
  -4   7   8      261.55      262.89      9.37 o 
  -3   7   8      429.64      435.44     11.73 o 
  -2   7   8       63.77       62.27     10.96 o 
  -1   7   8      107.11      121.20      8.75 o 
   0   7   8      631.26      656.07     16.43 o 
   1   7   8      359.54      366.62     10.83 o 
   2   7   8      117.51      117.97      7.32 o 
   3   7   8       14.44        7.67      4.06 o 
  -2   8   8      374.66      407.53     15.52 o 
  -1   8   8      409.99      426.01     15.49 o 
   0   8   8       73.26       74.03      6.14 o 
   1   8   8       14.77        6.79      3.87 o 
  -6   1   9       17.29       17.10      6.86 o 
  -5   1   9        0.91        0.05      2.81 o 
  -4   1   9        9.66        2.21      2.79 o 
  -3   1   9        1.04       -1.04      2.15 o 
  -2   1   9        3.11        3.93      2.47 o 
  -1   1   9        5.06        2.93      2.50 o 
   0   1   9       11.93       11.93      3.17 o 
   1   1   9       30.50       26.22      3.97 o 
   2   1   9       15.60       11.21      3.57 o 
   3   1   9        5.03       -0.12      2.89 o 
   4   1   9        6.04        1.85      3.63 o 
   5   1   9        0.02       -2.93      3.60 o 
  -6   2   9       15.77        2.98      6.89 o 
  -5   2   9        5.44        1.86      3.46 o 
  -4   2   9        1.22       -2.64      2.64 o 
  -3   2   9        5.51       10.66      3.22 o 
  -2   2   9       66.74       65.67      5.53 o 
  -1   2   9       45.60       47.68      6.97 o 
   0   2   9       62.31       64.57      5.02 o 
   1   2   9        2.27        2.34      2.81 o 
   2   2   9        0.13        0.05      2.62 o 
   3   2   9        4.21        3.11      3.13 o 
   4   2   9        3.48        3.34      3.67 o 
   5   2   9       20.05       20.48      5.13 o 
  -6   3   9       30.80       42.90     10.87 o 
  -5   3   9       12.54       11.85      3.92 o 
  -4   3   9       15.95       12.02      4.77 o 
  -3   3   9       80.39       81.99      5.89 o 
  -2   3   9       50.00       58.66      7.22 o 
  -1   3   9        4.44        7.70      2.80 o 
   0   3   9       25.37       22.46      3.64 o 
   1   3   9        0.23       -2.29      2.73 o 
   2   3   9       12.39        8.50      3.18 o 
   3   3   9       13.42        7.92      3.66 o 
   4   3   9       69.85       60.24      6.28 o 
   5   3   9       39.44       30.57      4.60 o 
  -5   4   9        9.43        5.14      3.55 o 
  -4   4   9       17.36       18.20      3.66 o 
  -3   4   9       91.79       94.85     13.65 o 
  -2   4   9       53.00       44.42      5.14 o 
  -1   4   9       13.38       10.08      3.71 o 
   0   4   9      217.25      231.36      7.64 o 
   1   4   9       36.04       21.82      3.60 o 
   2   4   9       95.32       92.72      6.45 o 
   3   4   9       61.59       45.31      5.67 o 
   4   4   9        2.92        9.71      4.85 o 
  -4   5   9        4.48        1.06      3.46 o 
  -3   5   9        5.23        2.91      3.52 o 
  -2   5   9        3.88       11.68      3.99 o 
  -1   5   9      123.94      135.21     10.64 o 
   0   5   9       12.48        8.30      3.19 o 
   1   5   9        0.86        1.70      3.26 o 
   2   5   9       16.21       19.59      4.41 o 
   3   5   9      214.10      226.33     10.69 o 
   4   5   9      155.74      154.11     17.93 o 
  -3   6   9        2.73       -1.91      5.34 o 
  -2   6   9       13.23       20.99      6.50 o 
  -1   6   9       23.81       15.87      5.92 o 
   0   6   9        9.44        3.62      4.98 o 
   1   6   9       32.61       37.59      7.53 o 
   2   6   9      104.84      104.40      8.03 o 
   3   6   9       53.37       55.75     14.45 o 
   0   7   9      180.21      203.01     21.70 o 
  -4   0  10      106.24      144.91     11.59 o 
  -3   0  10       28.10       26.34      7.41 o 
  -2   0  10       29.52       38.22     14.36 o 
  -1   0  10      125.90      136.31      9.88 o 
   0   0  10      675.00      749.18     30.57 o 
   1   0  10      376.38      409.08     16.96 o 
   2   0  10       47.14       60.35     11.14 o 
   3   0  10      115.02       94.56     12.09 o 
   4   0  10      232.00      244.95     37.67 o 
  -4   1  10        9.96       18.36      7.13 o 
  -3   1  10      182.82      171.12     14.93 o 
  -2   1  10      209.10      231.13      9.26 o 
  -1   1  10      118.56      120.98      7.00 o 
   0   1  10        0.25       -0.56      3.06 o 
   1   1  10      211.05      204.31     10.87 o 
   2   1  10      536.22      577.55     20.72 o 
   3   1  10      149.79      157.68      9.13 o 
   4   1  10       23.01       37.29      8.09 o 
  -4   2  10      537.31      542.13     24.29 o 
  -3   2  10      414.45      485.75     23.30 o 
  -2   2  10       50.30       53.98      7.62 o 
  -1   2  10       20.87       20.00      3.90 o 
   0   2  10      113.30      133.59      7.29 o 
   1   2  10       79.53       82.31      6.54 o 
   2   2  10        0.54        3.48      4.34 o 
   3   2  10       67.01       79.40      7.68 o 
  -4   3  10       15.50       16.56      8.52 o 
  -3   3  10      239.68      262.22     18.57 o 
  -2   3  10      510.41      530.39     26.07 o 
  -1   3  10      209.05      229.43      9.92 o 
   0   3  10       53.92       58.14      6.36 o 
   1   3  10       53.46       49.67      6.41 o 
   2   3  10      167.15      170.39     14.29 o 
   3   3  10       54.97       53.03      6.86 o 
  -3   4  10      132.90      143.47     15.83 o 
  -2   4  10        1.56        6.50      8.07 o 
  -1   4  10      152.82      140.73      9.50 o 
   0   4  10      373.63      429.79     20.51 o 
   1   4  10      340.97      366.40     18.90 o 
   2   4  10       48.57       59.06      9.09 o 
  -1   5  10      325.49      357.91     24.38 o 
   0   5  10       52.20       49.16      6.18 o 
                                                 
